# Supplementary material for: Overlaying human and mosquito behavioral data to estimate residual exposure to host-seeking mosquitoes and the protection of bednets in a malaria elimination setting where indoor residual spraying and nets were deployed together
Source: PLoS One. 2022 Sep 15;17(9):e0270882. doi: 10.1371/journal.pone.0270882 (PMC9477321; doi:10.1371/journal.pone.0270882)
Supplement: S2 File — (XLSX) [file pone.0270882.s007.xlsx]

## Sheet: human_behaviour_data
interview_number	season	age	gender	place_sleep	sleep_bednet	prevent_mosquitos___1	prevent_mosquitos___2	prevent_mosquitos___3	prevent_mosquitos___4	prevent_mosquitos___5	prevent_mosquitos___6	prevent_mosquitos___7	prevent_mosquitos___8	oth_prevent_mosquitos	prev_mosq___1	prev_mosq___2	prev_mosq___3	prev_mosq___4	prev_mosq___5	prev_mosq___6	prev_mosq___7	prev_mosq___8	oth_prev_mosq	sleep_prod_prev___1	sleep_prod_prev___2	sleep_prod_prev___3	sleep_prod_prev___4	sleep_prod_prev___5	sleep_prod_prev___6	sleep_prod_prev___7	sleep_prod_prev___8	oth_sleep_prod_prev	wake_prod_prev___1	wake_prod_prev___2	wake_prod_prev___3	wake_prod_prev___4	wake_prod_prev___5	wake_prod_prev___6	wake_prod_prev___7	wake_prod_prev___8	oth_wake_prod_prev	afterwk_prev___1	afterwk_prev___2	afterwk_prev___3	afterwk_prev___4	afterwk_prev___5	afterwk_prev___6	afterwk_prev___7	afterwk_prev___8
1	dry	between 12 and 17	women	indoors	No	0	0	0	0	0	0	0	0	NA	0	0	0	0	0	0	0	0	NA	0	0	0	0	0	0	Nothing	0	NA	0	0	0	0	0	0	0	0	NA	0	0	0	0	0	0	0	0
2	dry	between 12 and 17	men	indoors	No	0	0	0	0	0	0	0	0	NA	0	0	0	0	0	0	0	0	NA	0	0	0	0	0	0	Nothing	0	NA	0	0	0	0	0	0	0	0	NA	0	0	0	0	0	0	0	0
3	dry	between 12 and 17	women	indoors	No	0	0	0	0	0	0	Nothing	0	NA	0	0	0	0	0	0	Nothing	0	NA	0	0	0	0	0	0	Nothing	0	NA	0	0	0	0	0	0	0	0	NA	0	0	0	0	0	0	0	0
4	dry	between 5 and 11	men	indoors	No	0	0	0	0	0	0	Nothing	0	NA	0	0	0	0	0	0	0	0	NA	0	0	0	0	0	0	Nothing	0	NA	0	0	0	0	0	0	0	0	NA	0	0	0	0	0	0	0	0
5	dry	between 5 and 11	women	indoors	Yes	0	0	0	0	0	0	0	0	NA	0	0	0	0	0	0	0	0	NA	0	0	0	0	0	0	0	0	NA	0	0	0	0	0	0	0	0	NA	0	0	0	0	0	0	0	0
6	dry	18+	women	indoors	Yes	0	0	0	0	0	0	0	0	NA	0	0	0	0	0	0	0	0	NA	0	0	0	0	0	0	0	0	NA	0	0	0	0	0	0	0	0	NA	0	0	0	0	0	0	0	0
7	dry	18+	women	indoors	Yes	0	0	0	0	0	0	0	0	NA	0	0	0	0	0	0	0	0	NA	0	0	0	0	0	Nothing	0	0	NA	0	0	0	0	0	0	0	0	NA	0	0	0	0	0	0	0	0
8	dry	18+	women	indoors	No	0	0	0	0	0	0	0	Others	CAMISOLA	0	0	0	0	0	0	0	0	NA	0	0	0	0	0	0	Nothing	0	NA	0	0	0	0	0	0	0	Others	CAMISOLA	0	0	0	0	0	0	0	Others
9	dry	between 12 and 17	men	indoors	No	0	0	0	0	0	0	0	0	NA	0	0	0	0	0	0	Nothing	0	NA	0	0	0	0	0	0	Nothing	0	NA	0	0	0	0	0	0	0	0	NA	0	0	0	0	0	0	0	0
10	dry	18+	women	indoors	Yes	0	0	0	0	0	0	0	0	NA	0	0	0	0	0	0	0	0	NA	0	0	0	0	0	Nothing	0	0	NA	0	0	0	0	0	0	Nothing	0	NA	0	0	0	0	0	0	Nothing	0
11	dry	between 5 and 11	women	indoors	No	0	0	0	0	0	0	Nothing	0	NA	0	0	0	0	0	0	0	0	NA	0	0	0	0	0	0	Nothing	0	NA	0	0	0	0	0	0	0	0	NA	0	0	0	0	0	0	0	0
12	dry	between 5 and 11	women	indoors	No	0	0	0	0	Clothing	0	0	0	NA	0	0	0	0	0	0	0	0	NA	0	0	0	0	0	0	Nothing	0	NA	0	0	0	0	0	0	0	0	NA	0	0	0	0	0	0	0	0
13	dry	18+	women	indoors	Yes	0	0	0	0	0	0	0	0	NA	0	0	0	0	0	0	0	0	NA	0	0	0	0	Clothing	Nothing	0	0	NA	0	0	0	0	0	0	0	0	NA	0	0	0	0	0	0	0	0
14	dry	18+	women	indoors	Yes	0	0	0	0	0	0	0	0	NA	0	0	0	0	Clothing	0	0	0	NA	0	0	0	0	0	Nothing	0	0	NA	0	0	0	0	0	0	0	0	NA	0	0	0	0	0	0	0	0
15	dry	between 12 and 17	women	indoors	Yes	0	0	0	0	0	0	Nothing	0	NA	0	0	0	0	0	0	0	0	NA	0	0	0	0	0	Nothing	0	0	NA	0	0	0	0	0	0	0	0	NA	0	0	0	0	0	0	0	0
16	dry	between 12 and 17	women	indoors	Yes	0	0	0	0	0	0	Nothing	0	NA	0	0	0	0	0	0	0	0	NA	0	0	0	0	0	Nothing	0	0	NA	0	0	0	0	0	0	0	0	NA	0	0	0	0	0	0	0	0
17	dry	18+	women	indoors	No	0	0	0	0	0	0	Nothing	0	NA	0	0	0	0	0	0	0	0	NA	0	0	0	0	0	0	Nothing	0	NA	0	0	0	0	0	0	Nothing	0	NA	0	0	0	0	0	0	Nothing	0
18	dry	between 12 and 17	men	indoors	No	0	0	0	0	0	0	Nothing	0	NA	0	0	0	0	0	0	0	0	NA	0	0	0	0	0	0	Nothing	0	NA	0	0	0	0	0	0	0	0	NA	0	0	0	0	0	0	0	0
19	dry	between 5 and 11	men	indoors	No	0	0	0	0	0	0	Nothing	0	NA	0	0	0	0	0	0	0	0	NA	0	0	0	0	0	0	Nothing	0	NA	0	0	0	0	0	0	0	0	NA	0	0	0	0	0	0	0	0
20	dry	18+	men	indoors	Yes	0	0	0	0	0	0	0	0	NA	0	0	0	0	0	0	0	0	NA	0	0	0	0	0	0	Nothing	0	NA	0	0	0	0	0	0	0	0	NA	0	0	0	0	0	0	0	0
21	dry	between 5 and 11	women	indoors	Yes	0	0	0	0	0	0	Nothing	0	NA	0	0	0	0	0	0	0	0	NA	0	0	0	0	0	Nothing	0	0	NA	0	0	0	0	0	0	0	0	NA	0	0	0	0	0	0	0	0
22	dry	between 12 and 17	women	indoors	No	0	0	0	0	0	0	0	0	NA	0	0	0	0	0	0	0	0	NA	0	0	0	0	0	Nothing	0	0	NA	0	0	0	0	0	0	0	0	NA	0	0	0	0	0	0	0	0
23	dry	between 5 and 11	men	indoors	Yes	0	0	0	0	0	0	Nothing	0	NA	0	0	0	Smoke	0	0	0	0	NA	0	0	0	0	0	Nothing	0	0	NA	0	0	0	0	0	0	0	0	NA	0	0	0	0	0	0	0	0
24	dry	between 5 and 11	men	indoors	Yes	0	0	0	0	0	0	Nothing	0	NA	0	0	0	0	0	0	0	0	NA	0	0	0	0	0	Nothing	0	0	NA	0	0	0	0	0	0	0	0	NA	0	0	0	0	0	0	0	0
25	dry	between 12 and 17	women	indoors	Yes	0	0	0	0	0	0	Nothing	0	NA	0	0	0	0	0	0	0	0	NA	0	0	0	0	0	Nothing	0	0	NA	0	0	0	0	0	0	Nothing	0	NA	0	0	0	0	0	0	0	0
26	dry	18+	men	indoors	Yes	0	0	0	0	0	0	0	0	NA	0	0	0	0	0	0	0	0	NA	0	0	0	0	0	Nothing	0	0	NA	0	0	0	0	0	0	0	0	NA	0	0	0	0	0	0	0	0
27	dry	18+	men	indoors	No	0	0	0	0	0	0	Nothing	0	NA	0	0	0	0	0	0	0	0	NA	0	0	0	0	0	0	Nothing	0	NA	0	0	0	0	0	0	0	0	NA	0	0	0	0	0	0	0	0
28	dry	between 12 and 17	women	indoors	Yes	0	0	0	0	0	0	0	0	NA	0	0	0	0	0	0	0	0	NA	0	0	0	0	0	Nothing	0	0	NA	0	0	0	0	0	0	0	0	NA	0	0	0	0	0	0	0	0
29	dry	between 5 and 11	men	indoors	No	0	0	0	0	0	0	0	0	NA	0	0	0	0	0	0	0	0	NA	0	0	0	0	0	0	Nothing	0	NA	0	0	0	0	0	0	0	0	NA	0	0	0	0	0	0	0	0
30	dry	between 5 and 11	men	indoors	Yes	0	0	0	0	0	0	0	0	NA	0	0	0	0	Clothing	0	0	0	NA	0	0	0	0	0	Nothing	0	0	NA	0	0	0	0	0	0	0	0	NA	0	0	0	0	0	0	0	0
31	dry	between 5 and 11	women	indoors	Yes	0	0	0	0	0	0	0	0	NA	0	0	0	0	0	0	0	0	NA	0	0	0	0	0	Nothing	0	0	NA	0	0	0	0	0	0	0	0	NA	0	0	0	0	0	0	0	0
32	dry	between 5 and 11	women	indoors	No	0	0	0	0	Clothing	0	0	0	NA	0	0	0	0	0	0	0	0	NA	0	0	0	0	0	0	Nothing	0	NA	0	0	0	0	0	0	0	0	NA	0	0	0	0	0	0	0	0
33	dry	between 5 and 11	men	indoors	No	0	0	0	0	0	0	Nothing	0	NA	0	0	0	0	0	0	0	0	NA	0	0	0	0	0	0	Nothing	0	NA	0	0	0	0	0	0	Nothing	0	NA	0	0	0	0	0	0	Nothing	0
34	dry	18+	women	indoors	Yes	0	0	0	0	0	0	0	0	NA	0	0	0	0	0	0	0	0	NA	0	0	0	0	0	Nothing	0	0	NA	0	0	0	0	0	0	0	0	NA	0	0	0	0	0	0	0	0
35	dry	between 5 and 11	men	indoors	No	0	0	0	0	0	0	0	0	NA	0	0	0	0	0	0	0	0	NA	0	0	0	0	0	0	Nothing	0	NA	0	0	0	0	0	0	0	0	NA	0	0	0	0	0	0	0	0
36	dry	18+	women	indoors	No	0	0	0	0	0	0	Nothing	0	NA	0	0	0	0	0	0	0	0	NA	0	0	0	0	0	0	Nothing	0	NA	0	0	0	0	0	0	0	0	NA	0	0	0	0	0	0	0	0
37	dry	18+	women	indoors	No	0	0	0	0	0	0	Nothing	0	NA	0	0	0	0	0	0	0	0	NA	0	0	0	0	0	0	Nothing	0	NA	0	0	0	0	0	0	0	0	NA	0	0	0	0	0	0	0	0
38	dry	between 12 and 17	men	indoors	No	0	0	0	0	0	0	Nothing	0	NA	0	0	0	0	0	0	0	0	NA	0	0	0	0	0	0	Nothing	0	NA	0	0	0	0	0	0	0	0	NA	0	0	0	0	0	0	0	0
39	dry	between 5 and 11	women	indoors	No	0	0	0	Smoke	0	0	0	0	NA	0	0	0	0	0	0	0	0	NA	0	0	0	0	0	0	Nothing	0	NA	0	0	0	0	0	0	0	0	NA	0	0	0	0	0	0	0	0
40	dry	between 5 and 11	women	indoors	No	0	0	0	0	0	0	0	0	NA	0	0	0	0	0	0	0	0	NA	0	0	0	0	0	0	Nothing	0	NA	0	0	0	0	0	0	0	0	NA	0	0	0	0	0	0	0	0
41	dry	between 5 and 11	men	indoors	No	0	0	0	0	Clothing	0	0	0	NA	0	0	0	0	0	0	0	0	NA	0	0	0	0	0	0	Nothing	0	NA	0	0	0	0	0	0	0	0	NA	0	0	0	0	0	0	0	0
42	dry	18+	men	indoors	Yes	0	0	0	0	0	0	Nothing	0	NA	0	0	0	0	0	0	0	0	NA	0	0	0	0	0	Nothing	0	0	NA	0	0	0	0	0	0	Nothing	0	NA	0	0	0	0	0	0	Nothing	0
43	dry	18+	men	indoors	Yes	0	0	0	0	0	0	0	0	NA	0	0	0	0	0	0	0	0	NA	0	0	0	0	0	Nothing	0	0	NA	0	0	0	0	0	0	Nothing	0	NA	0	0	0	0	0	0	0	0
44	dry	18+	men	indoors	Yes	0	0	0	0	0	0	0	0	NA	0	0	0	0	0	0	Nothing	0	NA	0	0	0	0	0	Nothing	0	0	NA	0	0	0	0	0	0	0	0	NA	0	0	0	0	0	0	0	0
45	dry	18+	women	indoors	Yes	0	0	0	0	0	0	0	0	NA	0	0	0	0	0	0	0	0	NA	0	0	0	0	0	Nothing	0	0	NA	0	0	0	0	Clothing	0	0	0	NA	0	0	0	0	0	0	0	0
46	dry	between 5 and 11	women	indoors	Yes	0	0	0	0	0	0	Nothing	0	NA	0	0	0	0	0	0	0	0	NA	0	0	0	0	0	Nothing	0	0	NA	0	0	0	0	0	0	0	0	NA	0	0	0	0	0	0	0	0
47	dry	between 5 and 11	men	indoors	Yes	0	0	0	0	0	0	0	0	NA	0	0	0	0	0	0	0	0	NA	0	0	0	0	0	0	0	0	NA	0	0	0	0	0	0	0	0	NA	0	0	0	0	0	0	0	0
48	dry	18+	women	indoors	Yes	0	0	0	0	0	0	Nothing	0	NA	0	0	0	0	0	0	0	0	NA	0	0	0	0	0	Nothing	0	0	NA	0	0	0	0	0	0	0	0	NA	0	0	0	0	0	0	0	0
49	dry	between 12 and 17	women	indoors	No	0	0	0	0	0	0	0	0	NA	0	0	0	0	0	0	0	0	NA	0	0	0	0	0	0	Nothing	0	NA	0	0	0	0	0	0	0	0	NA	0	0	0	0	0	0	0	0
50	dry	between 12 and 17	women	indoors	No	0	0	0	0	Clothing	0	0	0	NA	0	0	0	0	0	0	0	0	NA	0	0	0	0	0	0	Nothing	0	NA	0	0	0	0	0	0	0	0	NA	0	0	0	0	0	0	0	0
51	dry	between 12 and 17	women	indoors	Yes	0	0	0	0	0	0	0	0	NA	0	0	0	0	0	0	0	0	NA	0	0	0	0	0	Nothing	0	0	NA	0	0	0	0	0	0	0	0	NA	0	0	0	0	0	0	0	0
52	dry	between 5 and 11	women	indoors	No	0	0	0	0	0	0	0	0	NA	0	0	0	0	0	0	0	0	NA	0	0	0	0	0	0	Nothing	0	NA	0	0	0	0	0	0	0	0	NA	0	0	0	0	0	0	0	0
53	dry	between 5 and 11	women	indoors	Yes	0	0	0	0	0	0	Nothing	0	NA	0	0	0	0	0	0	0	0	NA	0	0	0	0	0	Nothing	0	0	NA	0	0	0	0	0	0	0	0	NA	0	0	0	0	0	0	0	0
54	dry	between 5 and 11	women	indoors	No	0	0	0	0	0	0	Nothing	0	NA	0	0	0	0	0	0	0	0	NA	0	0	0	0	0	0	Nothing	0	NA	0	0	0	0	0	0	0	0	NA	0	0	0	0	0	0	0	0
55	dry	18+	women	indoors	No	0	0	0	0	0	0	Nothing	0	NA	0	0	0	0	0	0	0	0	NA	0	0	0	0	0	0	Nothing	0	NA	0	0	0	0	0	0	0	0	NA	0	0	0	0	0	0	0	0
56	dry	18+	women	indoors	Yes	0	0	0	0	0	0	0	0	NA	0	0	0	0	0	0	0	0	NA	0	0	0	0	0	0	0	0	NA	0	0	0	0	0	0	0	0	NA	0	0	0	0	0	0	0	0
57	dry	between 12 and 17	men	indoors	Yes	0	0	0	0	0	0	Nothing	0	NA	0	0	0	0	0	0	0	0	NA	0	0	0	0	0	Nothing	0	0	NA	0	0	0	0	0	0	0	0	NA	0	0	0	0	0	0	0	0
58	dry	between 12 and 17	women	indoors	No	0	0	0	0	0	0	Nothing	0	NA	0	0	0	0	0	0	0	0	NA	0	0	0	0	0	0	Nothing	0	NA	0	0	0	0	0	0	0	0	NA	0	0	0	0	0	0	0	0
59	dry	between 12 and 17	men	indoors	No	0	0	0	0	0	0	Nothing	0	NA	0	0	0	0	0	0	0	0	NA	0	0	0	0	0	0	Nothing	0	NA	0	0	0	0	0	0	0	0	NA	0	0	0	0	0	0	0	0
60	dry	between 12 and 17	women	indoors	No	0	0	0	0	0	0	Nothing	0	NA	0	0	0	0	0	0	0	0	NA	0	0	0	0	0	0	Nothing	0	NA	0	0	0	0	0	0	0	0	NA	0	0	0	0	0	0	0	0
61	dry	between 5 and 11	women	indoors	Yes	0	0	0	0	0	0	Nothing	0	NA	0	0	0	0	0	0	0	0	NA	0	0	0	0	0	Nothing	0	0	NA	0	0	0	0	0	0	0	0	NA	0	0	0	0	0	0	0	0
62	dry	18+	men	indoors	Yes	0	0	0	0	0	0	0	0	NA	0	0	0	0	0	0	0	0	NA	0	0	0	0	0	Nothing	0	0	NA	0	0	0	0	0	0	0	0	NA	0	0	0	0	0	0	0	0
63	dry	18+	men	indoors	No	0	0	0	0	0	0	Nothing	0	NA	0	0	0	0	0	0	Nothing	0	NA	0	0	0	0	0	0	Nothing	0	NA	0	0	0	0	0	0	0	0	NA	0	0	0	0	0	0	0	0
64	dry	between 5 and 11	men	indoors	Yes	0	0	0	0	0	0	0	0	NA	0	0	0	0	0	0	0	0	NA	0	0	0	0	0	Nothing	0	0	NA	0	0	0	0	0	0	0	0	NA	0	0	0	0	0	0	0	0
65	dry	between 12 and 17	women	indoors	No	0	0	0	0	0	0	Nothing	0	NA	0	0	0	0	0	0	0	0	NA	0	0	0	0	0	0	Nothing	0	NA	0	0	0	0	0	0	0	0	NA	0	0	0	0	0	0	0	0
66	dry	between 5 and 11	women	indoors	No	0	0	0	0	0	0	Nothing	0	NA	0	0	0	0	0	0	0	0	NA	0	0	0	0	0	0	Nothing	0	NA	0	0	0	0	0	0	0	0	NA	0	0	0	0	0	0	0	0
67	dry	between 5 and 11	women	indoors	No	0	0	0	0	0	0	0	0	NA	0	0	0	0	0	0	0	0	NA	0	0	0	0	0	0	Nothing	0	NA	0	0	0	0	0	0	0	0	NA	0	0	0	0	0	0	0	0
68	dry	18+	women	indoors	No	0	0	0	0	0	0	0	0	NA	0	0	0	0	Clothing	0	0	0	NA	0	0	0	0	0	0	Nothing	0	NA	0	0	0	0	0	0	0	0	NA	0	0	0	0	0	0	0	0
69	dry	18+	women	indoors	Yes	0	0	0	0	0	0	Nothing	0	NA	0	0	0	0	0	0	0	0	NA	0	0	0	0	0	Nothing	0	0	NA	0	0	0	0	0	0	0	0	NA	0	0	0	0	0	0	0	0
70	dry	18+	women	indoors	No	0	0	0	0	0	0	Nothing	0	NA	0	0	0	0	0	0	0	0	NA	0	0	0	0	0	0	Nothing	0	NA	0	0	0	0	0	0	0	0	NA	0	0	0	0	0	0	0	0
71	dry	between 12 and 17	women	indoors	Yes	0	0	0	0	0	0	Nothing	0	NA	0	0	0	0	0	0	0	0	NA	0	0	0	0	0	0	Nothing	0	NA	0	0	0	0	0	0	0	0	NA	0	0	0	0	0	0	0	0
72	dry	between 12 and 17	women	indoors	No	0	0	0	0	0	0	0	0	NA	0	0	0	0	0	0	0	0	NA	0	0	0	0	0	0	0	0	NA	0	0	0	0	0	0	0	0	NA	0	0	0	0	0	0	0	0
73	dry	18+	men	indoors	No	0	0	0	0	0	0	0	0	NA	0	0	0	0	0	0	0	0	NA	0	0	0	0	0	0	Nothing	0	NA	0	0	0	0	0	0	0	0	NA	0	0	0	0	0	0	0	0
74	dry	between 5 and 11	men	indoors	No	0	0	0	0	0	0	Nothing	0	NA	0	0	0	0	0	0	0	0	NA	0	0	0	0	0	0	Nothing	0	NA	0	0	0	0	0	0	0	0	NA	0	0	0	0	0	0	0	0
75	dry	between 5 and 11	women	indoors	No	0	0	0	0	0	0	0	0	NA	0	0	0	0	0	0	0	0	NA	0	0	0	0	0	0	Nothing	0	NA	0	0	0	0	0	0	0	0	NA	0	0	0	0	0	0	0	0
76	dry	18+	women	indoors	Yes	0	0	0	0	0	0	0	Others	Camisola	0	0	0	0	0	0	0	0	NA	0	0	0	0	0	0	Nothing	0	NA	0	0	0	0	0	0	Nothing	0	NA	0	0	0	0	0	0	0	0
77	dry	between 5 and 11	men	indoors	No	0	0	0	0	0	0	Nothing	0	NA	0	0	0	0	0	0	0	0	NA	0	0	0	0	0	0	Nothing	0	NA	0	0	0	0	0	0	0	0	NA	0	0	0	0	0	0	0	0
78	dry	18+	men	indoors	Yes	0	0	0	0	0	0	0	0	NA	0	0	0	0	0	0	0	0	NA	0	0	0	0	0	Nothing	0	0	NA	0	0	0	0	0	0	0	0	NA	0	0	0	0	0	0	0	0
79	dry	18+	women	indoors	No	0	0	0	0	0	0	0	0	NA	0	0	0	0	0	0	0	0	NA	0	0	0	0	0	0	Nothing	0	NA	0	0	0	0	0	0	0	0	NA	0	0	0	0	0	0	0	0
80	dry	between 12 and 17	women	indoors	Yes	0	0	0	0	0	0	0	0	NA	0	0	0	0	0	0	0	0	NA	0	0	0	0	0	Nothing	0	0	NA	0	0	0	0	0	0	0	0	NA	0	0	0	0	0	0	0	0
81	dry	between 5 and 11	men	indoors	No	0	0	0	0	0	0	Nothing	0	NA	0	0	0	0	0	0	0	0	NA	0	0	0	0	0	0	Nothing	0	NA	0	0	0	0	0	0	Nothing	0	NA	0	0	0	0	0	0	0	0
82	dry	between 5 and 11	women	indoors	Yes	0	0	0	0	0	0	0	0	NA	0	0	0	0	0	0	0	0	NA	0	0	0	0	0	Nothing	0	0	NA	0	0	0	0	0	0	0	0	NA	0	0	0	0	0	0	0	0
83	dry	between 5 and 11	men	indoors	No	0	0	0	0	0	0	Nothing	0	NA	0	0	0	0	0	0	0	0	NA	0	0	0	0	0	0	Nothing	0	NA	0	0	0	0	0	0	0	0	NA	0	0	0	0	0	0	0	0
84	dry	between 5 and 11	men	indoors	No	0	0	0	0	Clothing	0	0	0	NA	0	0	0	0	0	0	0	0	NA	0	0	0	0	Clothing	0	0	0	NA	0	0	0	0	0	0	0	0	NA	0	0	0	0	0	0	0	0
85	dry	between 5 and 11	men	indoors	No	0	0	0	0	0	0	Nothing	0	NA	0	0	0	0	0	0	0	0	NA	0	0	0	0	0	0	Nothing	0	NA	0	0	0	0	0	0	0	0	NA	0	0	0	0	0	0	0	0
86	dry	between 12 and 17	women	indoors	Yes	0	0	0	0	0	0	0	0	NA	0	0	0	0	0	0	0	0	NA	0	0	0	0	0	Nothing	0	0	NA	0	0	0	0	0	0	0	0	NA	0	0	0	0	0	0	0	0
87	dry	between 5 and 11	men	indoors	No	0	0	0	0	0	0	Nothing	0	NA	0	0	0	0	0	0	0	0	NA	0	0	0	0	0	0	Nothing	0	NA	0	0	0	0	0	0	0	0	NA	0	0	0	0	0	0	0	0
88	dry	between 5 and 11	women	indoors	No	0	0	0	0	0	0	0	0	NA	0	0	0	0	0	0	0	0	NA	0	0	0	0	0	0	Nothing	0	NA	0	0	0	0	0	0	0	0	NA	0	0	0	0	0	0	0	0
89	dry	between 12 and 17	men	indoors	No	0	0	0	0	0	0	0	0	NA	0	0	0	0	0	0	0	0	NA	0	0	0	0	0	0	Nothing	0	NA	0	0	0	0	0	0	Nothing	0	NA	0	0	0	0	0	0	0	0
90	dry	between 12 and 17	men	indoors	No	0	0	0	0	0	0	Nothing	0	NA	0	0	0	0	0	0	0	0	NA	0	0	0	0	0	0	Nothing	0	NA	0	0	0	0	0	0	0	0	NA	0	0	0	0	0	0	0	0
91	dry	between 12 and 17	men	indoors	Yes	0	0	0	0	0	0	0	0	NA	0	0	0	0	0	0	0	0	NA	0	0	0	0	0	Nothing	0	0	NA	0	0	0	0	0	0	0	0	NA	0	0	0	0	0	0	0	0
92	dry	between 12 and 17	men	indoors	No	0	0	0	0	0	0	Nothing	0	NA	0	0	0	0	0	0	0	0	NA	0	0	0	0	0	0	Nothing	0	NA	0	0	0	0	0	0	0	0	NA	0	0	0	0	0	0	0	0
93	dry	between 12 and 17	women	outdoors	No	0	0	0	0	0	0	0	0	NA	0	0	0	0	0	0	0	0	NA	0	0	0	0	0	0	Nothing	0	NA	0	0	0	0	0	0	0	0	NA	0	0	0	0	0	0	0	0
94	dry	between 5 and 11	women	indoors	No	0	0	0	0	0	0	Nothing	0	NA	0	0	0	0	0	0	0	0	NA	0	0	0	0	0	0	Nothing	0	NA	0	0	0	0	0	0	0	0	NA	0	0	0	0	0	0	0	0
95	dry	18+	women	indoors	Yes	0	0	0	0	0	0	Nothing	0	NA	0	0	0	0	0	0	0	0	NA	0	0	0	0	0	Nothing	0	0	NA	0	0	0	0	0	0	Nothing	0	NA	0	0	0	0	0	0	Nothing	0
96	dry	between 12 and 17	men	indoors	No	0	0	0	0	0	0	0	0	NA	0	0	0	0	0	0	0	0	NA	0	0	0	0	0	0	Nothing	0	NA	0	0	0	0	0	0	0	0	NA	0	0	0	0	0	0	0	0
97	dry	18+	women	indoors	No	0	0	0	0	0	0	Nothing	0	NA	0	0	0	0	0	0	0	0	NA	0	0	0	0	0	0	Nothing	0	NA	0	0	0	0	0	0	0	0	NA	0	0	0	0	0	0	0	0
98	dry	18+	women	indoors	No	0	0	0	Smoke	0	0	0	0	NA	0	0	0	0	0	0	Nothing	0	NA	0	0	0	0	0	0	Nothing	0	NA	0	0	0	0	0	0	0	0	NA	0	0	0	0	0	0	0	0
99	dry	between 5 and 11	men	indoors	No	0	0	0	0	0	0	Nothing	0	NA	0	0	0	0	0	0	0	0	NA	0	0	0	0	0	0	Nothing	0	NA	0	0	0	0	0	0	0	0	NA	0	0	0	0	0	0	0	0
100	dry	between 5 and 11	men	indoors	No	0	0	0	0	0	0	Nothing	0	NA	0	0	0	0	0	0	0	0	NA	0	0	0	0	0	0	Nothing	0	NA	0	0	0	0	0	0	0	0	NA	0	0	0	0	0	0	0	0
101	dry	between 5 and 11	women	indoors	Yes	0	0	0	0	0	0	Nothing	0	NA	0	0	0	0	0	0	0	0	NA	0	0	0	0	0	Nothing	0	0	NA	0	0	0	0	0	0	Nothing	0	NA	0	0	0	0	0	0	0	0
102	dry	between 5 and 11	men	indoors	No	0	0	0	0	Clothing	0	0	0	NA	0	0	0	0	0	0	0	0	NA	0	0	0	0	0	0	Nothing	0	NA	0	0	0	0	0	0	0	0	NA	0	0	0	0	0	0	0	0
103	dry	18+	women	indoors	No	0	0	0	0	0	0	0	0	NA	0	0	0	0	0	0	0	0	NA	0	0	0	0	0	0	Nothing	0	NA	0	0	0	0	0	0	0	0	NA	0	0	0	0	0	0	0	0
104	dry	18+	men	indoors	Yes	0	0	0	0	0	0	Nothing	0	NA	0	0	0	0	0	0	0	0	NA	0	0	0	0	0	Nothing	0	0	NA	0	0	0	0	0	0	Nothing	0	NA	0	0	0	0	0	0	Nothing	0
105	dry	between 12 and 17	men	indoors	Yes	0	0	0	0	0	0	Nothing	0	NA	0	0	0	0	0	0	0	0	NA	0	0	0	0	0	Nothing	0	0	NA	0	0	0	0	0	0	Nothing	0	NA	0	0	0	0	0	0	0	0
106	dry	between 5 and 11	men	indoors	No	0	0	0	0	0	0	Nothing	0	NA	0	0	0	0	0	0	Nothing	0	NA	0	0	0	0	0	0	Nothing	0	NA	0	0	0	0	0	0	0	0	NA	0	0	0	0	0	0	0	0
107	dry	18+	women	indoors	No	0	0	0	0	0	0	Nothing	0	NA	0	0	0	0	0	0	0	0	NA	0	0	0	0	0	0	Nothing	0	NA	0	0	0	0	0	0	Nothing	0	NA	0	0	0	0	0	0	0	0
108	dry	between 12 and 17	women	indoors	No	0	0	0	0	0	0	Nothing	0	NA	0	0	0	0	0	0	0	0	NA	0	0	0	0	0	0	Nothing	0	NA	0	0	0	0	0	0	0	0	NA	0	0	0	0	0	0	0	0
109	dry	between 5 and 11	men	indoors	Yes	0	0	0	0	0	0	0	0	NA	0	0	0	0	0	0	0	0	NA	0	0	0	0	0	Nothing	0	0	NA	0	0	0	0	0	0	0	0	NA	0	0	0	0	0	0	0	0
110	dry	between 5 and 11	men	indoors	No	0	0	0	0	0	0	0	0	NA	0	0	0	0	0	0	0	0	NA	0	0	0	0	0	0	Nothing	0	NA	0	0	0	0	0	0	0	0	NA	0	0	0	0	0	0	0	0
111	dry	between 5 and 11	women	indoors	Yes	0	0	0	0	0	0	0	0	NA	0	0	0	0	0	0	0	0	NA	0	0	0	0	0	0	0	0	NA	0	0	0	0	0	0	0	0	NA	0	0	0	0	0	0	0	0
112	dry	between 12 and 17	women	indoors	Yes	0	0	0	0	0	0	0	0	NA	0	0	0	0	0	0	0	0	NA	0	0	0	0	0	Nothing	0	0	NA	0	0	0	0	0	0	0	0	NA	0	0	0	0	0	0	0	0
113	dry	between 5 and 11	women	indoors	Yes	0	0	0	0	0	0	0	0	NA	0	0	0	0	0	0	0	0	NA	0	0	0	0	0	Nothing	0	0	NA	0	0	0	0	0	0	0	0	NA	0	0	0	0	0	0	0	0
114	dry	between 12 and 17	women	indoors	No	0	0	0	0	0	0	Nothing	0	NA	0	0	0	0	0	0	0	0	NA	0	0	0	0	0	0	Nothing	0	NA	0	0	0	0	0	0	Nothing	0	NA	0	0	0	0	0	0	Nothing	0
115	dry	between 12 and 17	women	indoors	No	0	0	0	0	0	0	Nothing	0	NA	0	0	0	0	0	0	0	0	NA	0	0	0	0	0	0	Nothing	0	NA	0	0	0	0	0	0	0	0	NA	0	0	0	0	0	0	0	0
116	dry	18+	women	indoors	No	0	0	0	0	0	0	Nothing	0	NA	0	0	0	0	0	0	0	0	NA	0	0	0	0	0	0	Nothing	0	NA	0	0	0	0	0	0	Nothing	0	NA	0	0	0	0	0	0	Nothing	0
117	dry	between 12 and 17	men	indoors	No	0	0	0	0	0	0	Nothing	0	NA	0	0	0	0	0	0	Nothing	0	NA	0	0	0	0	0	0	Nothing	0	NA	0	0	0	0	0	0	0	0	NA	0	0	0	0	0	0	0	0
118	dry	between 5 and 11	men	indoors	Yes	0	0	0	0	0	0	Nothing	0	NA	0	0	0	0	0	0	0	0	NA	0	0	0	0	0	Nothing	0	0	NA	0	0	0	0	0	0	0	0	NA	0	0	0	0	0	0	0	0
119	dry	18+	men	indoors	Yes	0	0	0	0	0	0	0	0	NA	0	0	0	0	0	0	Nothing	0	NA	0	0	0	0	0	Nothing	0	0	NA	0	0	0	0	0	0	0	0	NA	0	0	0	0	0	0	0	0
120	dry	18+	men	indoors	Yes	0	0	0	0	0	0	Nothing	0	NA	0	0	0	0	0	0	0	0	NA	0	0	0	0	0	Nothing	0	0	NA	0	0	0	0	0	0	0	0	NA	0	0	0	0	0	0	0	0
121	dry	between 5 and 11	women	indoors	No	0	0	0	0	0	0	Nothing	0	NA	0	0	0	0	0	0	0	0	NA	0	0	0	0	0	0	Nothing	0	NA	0	0	0	0	0	0	0	0	NA	0	0	0	0	0	0	0	0
122	dry	between 12 and 17	women	indoors	No	0	0	0	0	0	0	0	0	NA	0	0	0	0	0	0	0	0	NA	0	0	0	0	0	0	Nothing	0	NA	0	0	0	0	0	0	Nothing	0	NA	0	0	0	0	0	0	Nothing	0
123	dry	18+	women	indoors	No	0	0	0	0	0	0	Nothing	0	NA	0	0	0	0	0	0	Nothing	0	NA	0	0	0	0	0	0	Nothing	0	NA	0	0	0	0	0	0	0	0	NA	0	0	0	0	0	0	0	0
124	dry	18+	women	indoors	No	0	0	0	0	0	0	Nothing	0	NA	0	0	0	0	0	0	0	0	NA	0	0	0	0	0	0	Nothing	0	NA	0	0	0	0	0	0	0	0	NA	0	0	0	0	0	0	0	0
125	dry	between 5 and 11	women	indoors	Yes	0	0	0	0	0	0	Nothing	0	NA	0	0	0	0	0	0	0	0	NA	0	0	0	0	0	Nothing	0	0	NA	0	0	0	0	0	0	0	0	NA	0	0	0	0	0	0	0	0
126	dry	18+	women	indoors	No	0	0	0	0	0	0	Nothing	0	NA	0	0	0	0	0	0	0	0	NA	0	0	0	0	0	0	Nothing	0	NA	0	0	0	0	0	0	0	0	NA	0	0	0	0	0	0	0	0
127	dry	between 5 and 11	men	indoors	No	0	0	0	0	0	0	0	0	NA	0	0	0	0	0	0	0	0	NA	0	0	0	0	0	0	Nothing	0	NA	0	0	0	0	0	0	0	0	NA	0	0	0	0	0	0	0	0
128	dry	18+	women	indoors	No	0	0	0	0	0	0	Nothing	0	NA	0	0	0	0	0	0	Nothing	0	NA	0	0	0	0	0	0	Nothing	0	NA	0	0	0	0	0	0	0	0	NA	0	0	0	0	0	0	0	0
129	dry	between 12 and 17	women	indoors	No	0	0	0	0	0	0	0	0	NA	0	0	0	0	0	0	0	0	NA	0	0	0	0	0	0	Nothing	0	NA	0	0	0	0	0	0	0	0	NA	0	0	0	0	0	0	0	0
130	dry	18+	women	indoors	No	0	0	0	0	0	0	Nothing	0	NA	0	0	0	0	0	0	0	0	NA	0	0	0	0	0	0	Nothing	0	NA	0	0	0	0	0	0	0	0	NA	0	0	0	0	0	0	0	0
131	dry	between 5 and 11	men	indoors	No	0	0	0	0	0	0	0	0	NA	0	0	0	0	0	0	0	0	NA	0	0	0	0	0	0	Nothing	0	NA	0	0	0	0	0	0	0	0	NA	0	0	0	0	0	0	0	0
132	dry	18+	women	indoors	No	0	0	0	0	0	0	Nothing	0	NA	0	0	0	0	0	0	0	0	NA	0	0	0	0	0	0	Nothing	0	NA	0	0	0	0	0	0	Nothing	0	NA	0	0	0	0	0	0	0	0
133	dry	18+	men	indoors	No	0	0	0	0	Clothing	0	0	0	NA	0	0	0	0	0	0	Nothing	0	NA	0	0	0	0	0	0	Nothing	0	NA	0	0	0	0	0	0	0	0	NA	0	0	0	0	0	0	0	0
134	dry	18+	women	indoors	Yes	0	0	0	0	0	0	0	0	NA	0	0	0	0	0	0	0	0	NA	0	0	0	0	0	Nothing	0	0	NA	0	0	0	0	0	0	0	0	NA	0	0	0	0	0	0	0	0
135	dry	18+	women	indoors	Yes	0	0	0	0	0	0	0	0	NA	0	0	0	0	0	0	0	0	NA	0	0	0	0	0	Nothing	0	0	NA	0	0	0	0	0	0	0	0	NA	0	0	0	0	0	0	0	0
136	dry	between 12 and 17	men	indoors	No	0	0	0	0	0	0	Nothing	0	NA	0	0	0	0	0	0	0	0	NA	0	0	0	0	0	0	Nothing	0	NA	0	0	0	0	0	0	0	0	NA	0	0	0	0	0	0	0	0
137	dry	18+	men	indoors	No	0	0	0	0	0	0	Nothing	0	NA	0	0	0	0	0	0	0	0	NA	0	0	0	0	0	0	Nothing	0	NA	0	0	0	0	0	0	0	0	NA	0	0	0	0	0	0	0	0
138	dry	between 5 and 11	women	indoors	Yes	0	0	0	0	0	0	Nothing	0	NA	0	0	0	0	0	0	0	0	NA	0	0	0	0	0	Nothing	0	0	NA	0	0	0	0	0	0	0	0	NA	0	0	0	0	0	0	0	0
139	dry	between 5 and 11	men	indoors	Yes	0	0	0	0	0	0	Nothing	0	NA	0	0	0	0	0	0	0	0	NA	0	0	0	0	0	Nothing	0	0	NA	0	0	0	0	0	0	0	0	NA	0	0	0	0	0	0	0	0
140	dry	between 12 and 17	men	indoors	Yes	0	0	0	0	0	0	0	0	NA	0	0	0	0	0	0	0	0	NA	0	0	0	0	0	Nothing	0	0	NA	0	0	0	0	0	0	0	0	NA	0	0	0	0	0	0	0	0
141	dry	between 5 and 11	women	indoors	No	0	0	0	0	0	0	Nothing	0	NA	0	0	0	0	0	0	0	0	NA	0	0	0	0	0	0	Nothing	0	NA	0	0	0	0	0	0	0	0	NA	0	0	0	0	0	0	0	0
142	dry	18+	women	indoors	No	0	0	0	0	0	0	Nothing	0	NA	0	0	0	0	0	0	0	0	NA	0	0	0	0	0	0	Nothing	0	NA	0	0	0	0	0	0	Nothing	0	NA	0	0	0	0	0	0	Nothing	0
143	dry	between 12 and 17	women	indoors	No	0	0	0	0	0	0	0	0	NA	0	0	0	0	0	0	0	0	NA	0	0	0	0	0	0	Nothing	0	NA	0	0	0	0	0	0	Nothing	0	NA	0	0	0	0	0	0	Nothing	0
144	dry	18+	men	indoors	No	0	0	0	0	0	0	Nothing	0	NA	0	0	0	0	0	0	0	0	NA	0	0	0	0	0	0	Nothing	0	NA	0	0	0	0	0	0	0	0	NA	0	0	0	0	0	0	0	0
145	dry	between 5 and 11	women	indoors	Yes	0	0	0	0	0	0	0	0	NA	0	0	0	0	0	0	0	0	NA	0	0	0	0	0	Nothing	0	0	NA	0	0	0	0	0	0	Nothing	0	NA	0	0	0	0	0	0	0	0
146	dry	between 5 and 11	men	indoors	No	0	0	0	0	0	0	Nothing	0	NA	0	0	0	0	0	0	0	0	NA	0	0	0	0	0	0	Nothing	0	NA	0	0	0	0	0	0	Nothing	0	NA	0	0	0	0	0	0	Nothing	0
147	dry	between 12 and 17	men	indoors	No	0	0	0	0	0	0	Nothing	0	NA	0	0	0	0	0	0	0	0	NA	0	0	0	0	0	0	Nothing	0	NA	0	0	0	0	0	0	0	0	NA	0	0	0	0	0	0	0	0
148	dry	between 12 and 17	men	indoors	No	0	0	0	0	0	0	0	0	NA	0	0	0	0	0	0	0	0	NA	0	0	0	0	0	0	Nothing	0	NA	0	0	0	0	0	0	0	0	NA	0	0	0	0	0	0	0	0
149	dry	between 5 and 11	men	indoors	No	0	0	0	0	0	0	Nothing	0	NA	0	0	0	0	0	0	0	0	NA	0	0	0	0	0	0	Nothing	0	NA	0	0	0	0	0	0	0	0	NA	0	0	0	0	0	0	0	0
150	dry	between 5 and 11	men	indoors	No	0	0	0	0	0	0	Nothing	0	NA	0	0	0	0	0	0	0	0	NA	0	0	0	0	0	0	Nothing	0	NA	0	0	0	0	0	0	0	0	NA	0	0	0	0	0	0	0	0
151	dry	18+	women	outdoors	No	0	0	0	0	0	0	Nothing	0	NA	0	0	0	Smoke	0	0	0	0	NA	0	0	0	0	Clothing	0	0	0	NA	0	0	0	Smoke	0	0	0	0	NA	0	0	0	0	0	0	0	0
152	dry	between 5 and 11	men	indoors	No	0	0	0	0	0	0	Nothing	0	NA	0	0	0	0	0	0	0	0	NA	0	0	0	0	0	0	Nothing	0	NA	0	0	0	0	0	0	0	0	NA	0	0	0	0	0	0	0	0
153	dry	between 5 and 11	men	indoors	No	0	0	0	0	0	0	Nothing	0	NA	0	0	0	0	0	0	0	0	NA	0	0	0	0	0	0	Nothing	0	NA	0	0	0	0	0	0	Nothing	0	NA	0	0	0	0	0	0	0	0
154	dry	18+	men	indoors	No	0	0	0	0	Clothing	0	0	0	NA	0	0	0	0	0	0	0	0	NA	0	0	0	0	0	0	Nothing	0	NA	0	0	0	0	0	0	0	0	NA	0	0	0	0	0	0	0	0
155	dry	between 5 and 11	men	indoors	Yes	0	0	0	0	0	0	Nothing	0	NA	0	0	0	0	0	0	0	0	NA	0	0	0	0	0	Nothing	0	0	NA	0	0	0	0	0	0	0	0	NA	0	0	0	0	0	0	0	0
156	dry	between 12 and 17	men	indoors	No	0	0	0	0	0	0	0	0	NA	0	0	0	0	0	0	0	0	NA	0	0	0	0	0	0	Nothing	0	NA	0	0	0	0	0	0	0	0	NA	0	0	0	0	0	0	Nothing	0
157	dry	between 5 and 11	women	indoors	Yes	0	0	0	0	0	0	0	0	NA	0	0	0	0	0	0	0	0	NA	0	0	0	0	0	Nothing	0	0	NA	0	0	0	0	0	0	0	0	NA	0	0	0	0	0	0	0	0
158	dry	between 12 and 17	women	indoors	Yes	0	0	0	0	0	0	Nothing	0	NA	0	0	0	0	0	0	0	0	NA	0	0	0	0	0	Nothing	0	0	NA	0	0	0	0	0	0	0	0	NA	0	0	0	0	0	0	0	0
159	dry	between 12 and 17	men	indoors	Yes	0	0	0	0	0	0	0	0	NA	0	0	0	0	0	0	0	0	NA	0	0	0	0	0	Nothing	0	0	NA	0	0	0	0	0	0	Nothing	0	NA	0	0	0	0	0	0	0	0
160	dry	between 5 and 11	women	indoors	No	0	0	0	0	0	0	Nothing	0	NA	0	0	0	0	0	0	0	0	NA	0	0	0	0	0	0	Nothing	0	NA	0	0	0	0	0	0	0	0	NA	0	0	0	0	0	0	0	0
161	dry	18+	women	indoors	No	0	0	0	0	0	0	Nothing	0	NA	0	0	0	0	0	0	0	0	NA	0	0	0	0	0	0	Nothing	0	NA	0	0	0	0	0	0	0	0	NA	0	0	0	0	0	0	0	0
162	dry	18+	women	indoors	Yes	0	0	0	0	0	0	Nothing	0	NA	0	0	0	0	0	0	0	0	NA	0	0	0	0	0	Nothing	0	0	NA	0	0	0	0	0	0	0	0	NA	0	0	0	0	0	0	0	0
163	dry	18+	men	indoors	No	0	0	0	0	0	0	Nothing	0	NA	0	0	0	0	0	0	0	0	NA	0	0	0	0	0	0	Nothing	0	NA	0	0	0	0	0	0	0	0	NA	0	0	0	0	0	0	0	0
164	dry	18+	men	indoors	No	0	0	0	0	0	0	Nothing	0	NA	0	0	0	0	0	0	0	0	NA	0	0	0	0	0	0	Nothing	0	NA	0	0	0	0	0	0	0	0	NA	0	0	0	0	0	0	0	0
165	dry	18+	men	I didn't sleep	NA	0	0	0	0	0	0	0	0	NA	0	0	0	0	0	0	0	0	NA	0	0	0	0	0	0	0	0	NA	0	0	0	0	0	0	0	0	NA	0	0	0	0	0	0	0	0
166	dry	18+	women	indoors	Yes	0	0	0	0	0	0	Nothing	0	NA	0	0	0	0	0	0	0	0	NA	0	0	0	0	0	Nothing	0	0	NA	0	0	0	0	0	0	Nothing	0	NA	0	0	0	0	0	0	0	0
167	dry	18+	women	indoors	Yes	0	0	0	0	0	0	Nothing	0	NA	0	0	0	0	0	0	0	0	NA	0	0	0	0	0	Nothing	0	0	NA	0	0	0	0	0	0	0	0	NA	0	0	0	0	0	0	0	0
168	dry	between 5 and 11	women	indoors	No	0	0	0	0	0	0	0	0	NA	0	0	0	0	0	0	0	0	NA	0	0	0	0	0	0	Nothing	0	NA	0	0	0	0	0	0	Nothing	0	NA	0	0	0	0	0	0	0	0
169	dry	between 12 and 17	men	indoors	No	0	0	0	0	0	0	Nothing	0	NA	0	0	0	0	0	0	0	0	NA	0	0	0	0	0	0	Nothing	0	NA	0	0	0	0	0	0	0	0	NA	0	0	0	0	0	0	0	0
170	dry	between 12 and 17	women	indoors	No	0	0	0	0	0	0	0	0	NA	0	0	0	0	0	0	0	0	NA	0	0	0	0	0	0	Nothing	0	NA	0	0	0	0	0	0	0	0	NA	0	0	0	0	0	0	0	0
171	dry	between 12 and 17	women	indoors	No	0	0	0	0	0	0	0	0	NA	0	0	0	0	0	0	0	0	NA	0	0	0	0	0	0	Nothing	0	NA	0	0	0	0	0	0	0	0	NA	0	0	0	0	0	0	0	0
172	dry	between 5 and 11	men	indoors	Yes	0	0	0	0	0	0	0	0	NA	0	0	0	0	0	0	0	0	NA	0	0	0	0	0	0	Nothing	0	NA	0	0	0	0	0	0	0	0	NA	0	0	0	0	0	0	0	0
173	dry	between 5 and 11	men	indoors	Yes	0	0	0	0	0	0	0	0	NA	0	0	0	0	0	0	0	0	NA	0	0	0	0	0	0	0	0	NA	0	0	0	0	0	0	0	0	NA	0	0	0	0	0	0	0	0
174	dry	between 5 and 11	women	indoors	No	0	0	0	0	Clothing	0	0	0	NA	0	0	0	0	0	0	0	0	NA	0	0	0	0	0	0	Nothing	0	NA	0	0	0	0	0	0	0	0	NA	0	0	0	0	0	0	0	0
175	dry	between 12 and 17	women	indoors	No	0	0	0	0	0	0	0	0	NA	0	0	0	0	0	0	0	0	NA	0	0	0	0	0	0	0	0	NA	0	0	0	0	0	0	0	0	NA	0	0	0	0	0	0	0	0
176	dry	between 5 and 11	men	indoors	Yes	0	0	0	0	Clothing	0	0	0	NA	0	0	0	0	0	0	0	0	NA	0	0	0	0	0	Nothing	0	0	NA	0	0	0	0	0	0	0	0	NA	0	0	0	0	0	0	0	0
177	dry	18+	women	indoors	Yes	0	0	0	0	Clothing	0	0	0	NA	0	0	0	0	0	0	0	0	NA	0	0	0	0	0	Nothing	0	0	NA	0	0	0	0	0	0	0	0	NA	0	0	0	0	0	0	0	0
178	dry	between 5 and 11	men	indoors	No	0	0	0	0	0	0	Nothing	0	NA	0	0	0	0	0	0	0	0	NA	0	0	0	0	0	0	Nothing	0	NA	0	0	0	0	0	0	0	0	NA	0	0	0	0	0	0	0	0
179	dry	between 5 and 11	women	indoors	Yes	0	0	0	0	0	0	Nothing	0	NA	0	0	0	0	0	0	0	0	NA	0	0	0	0	0	Nothing	0	0	NA	0	0	0	0	0	0	0	0	NA	0	0	0	0	0	0	0	0
180	dry	18+	women	indoors	No	0	0	0	0	0	0	Nothing	0	NA	0	0	0	0	0	0	0	0	NA	0	0	0	0	0	0	Nothing	0	NA	0	0	0	0	0	0	Nothing	0	NA	0	0	0	0	0	0	0	0
181	dry	18+	men	indoors	Yes	0	0	0	0	0	0	0	0	NA	0	0	0	0	0	0	0	0	NA	0	0	0	0	0	Nothing	0	0	NA	0	0	0	0	0	0	0	0	NA	0	0	0	0	0	0	0	0
182	dry	18+	men	indoors	Yes	0	0	0	0	0	0	0	0	NA	0	0	0	0	0	0	0	0	NA	0	0	0	0	0	Nothing	0	0	NA	0	0	0	0	0	0	0	0	NA	0	0	0	0	0	0	0	0
183	dry	between 12 and 17	women	indoors	No	0	0	0	0	0	0	Nothing	0	NA	0	0	0	0	0	0	0	0	NA	0	0	0	0	0	0	Nothing	0	NA	0	0	0	0	0	0	0	0	NA	0	0	0	0	0	0	0	0
184	dry	between 12 and 17	women	indoors	Yes	0	0	0	0	0	0	0	0	NA	0	0	0	0	0	0	0	0	NA	0	0	0	0	0	Nothing	0	0	NA	0	0	0	0	0	0	Nothing	0	NA	0	0	0	0	0	0	0	0
185	dry	18+	women	indoors	No	0	0	0	0	Clothing	0	0	0	NA	0	0	0	0	0	0	0	0	NA	0	0	0	0	0	0	Nothing	0	NA	0	0	0	0	0	0	0	0	NA	0	0	0	0	0	0	0	0
186	dry	between 5 and 11	women	indoors	No	0	0	0	0	0	0	0	0	NA	0	0	0	0	0	0	0	0	NA	0	0	0	0	0	0	Nothing	0	NA	0	0	0	0	0	0	0	0	NA	0	0	0	0	0	0	0	0
187	dry	between 5 and 11	men	indoors	No	0	0	0	0	0	0	Nothing	0	NA	0	0	0	0	0	0	Nothing	0	NA	0	0	0	0	0	0	Nothing	0	NA	0	0	0	0	0	0	0	0	NA	0	0	0	0	0	0	0	0
188	dry	between 12 and 17	women	indoors	Yes	0	0	0	0	0	0	Nothing	0	NA	0	0	0	0	0	0	0	0	NA	0	0	0	0	0	Nothing	0	0	NA	0	0	0	0	0	0	Nothing	0	NA	0	0	0	0	0	0	0	0
189	dry	between 12 and 17	men	indoors	No	0	0	0	0	0	0	Nothing	0	NA	0	0	0	0	0	0	0	0	NA	0	0	0	0	0	0	Nothing	0	NA	0	0	0	0	0	0	0	0	NA	0	0	0	0	0	0	0	0
190	dry	between 5 and 11	men	indoors	Yes	0	0	0	0	0	0	0	Others	Camisola	0	0	0	0	0	0	0	0	NA	0	0	0	0	0	Nothing	0	0	NA	0	0	0	0	0	0	0	0	NA	0	0	0	0	0	0	0	0
191	dry	18+	women	indoors	Yes	0	0	0	0	0	0	0	0	NA	0	0	0	0	0	0	0	0	NA	0	0	0	0	0	Nothing	0	0	NA	0	0	0	0	0	0	0	0	NA	0	0	0	0	0	0	0	0
192	dry	18+	men	indoors	No	0	0	0	0	0	0	0	0	NA	0	0	0	0	0	0	0	0	NA	0	0	0	0	0	0	Nothing	0	NA	0	0	0	0	0	0	0	0	NA	0	0	0	0	0	0	Nothing	0
193	dry	18+	men	indoors	Yes	0	0	0	0	0	0	Nothing	0	NA	0	0	0	0	0	0	0	0	NA	0	0	0	0	0	Nothing	0	0	NA	0	0	0	0	0	0	Nothing	0	NA	0	0	0	0	0	0	Nothing	0
194	dry	between 12 and 17	men	indoors	Yes	0	0	0	0	0	0	Nothing	0	NA	0	0	0	0	0	0	0	0	NA	0	0	0	0	0	Nothing	0	0	NA	0	0	0	0	0	0	0	0	NA	0	0	0	0	0	0	0	0
195	dry	between 5 and 11	women	indoors	Yes	0	0	0	0	0	0	0	0	NA	0	0	0	0	0	0	0	0	NA	0	0	0	0	0	Nothing	0	0	NA	0	0	0	0	0	0	0	0	NA	0	0	0	0	0	0	0	0
196	dry	between 5 and 11	women	indoors	Yes	0	0	0	0	0	0	Nothing	0	NA	0	0	0	0	0	0	0	0	NA	0	0	0	0	0	0	Nothing	0	NA	0	0	0	0	0	0	0	0	NA	0	0	0	0	0	0	0	0
197	dry	18+	women	indoors	Yes	0	0	0	0	0	0	0	Others	Camisola	0	0	0	0	0	0	0	0	NA	0	0	0	0	0	Nothing	0	0	NA	0	0	0	0	0	0	0	0	NA	0	0	0	0	0	0	0	0
198	dry	between 5 and 11	women	indoors	Yes	0	0	0	0	0	0	Nothing	0	NA	0	0	0	0	0	0	0	0	NA	0	0	0	0	0	Nothing	0	0	NA	0	0	0	0	0	0	0	0	NA	0	0	0	0	0	0	0	0
199	dry	18+	women	indoors	No	0	0	0	0	0	0	Nothing	0	NA	0	0	0	0	0	0	0	0	NA	0	0	0	0	0	0	Nothing	0	NA	0	0	0	0	0	0	0	0	NA	0	0	0	0	0	0	0	0
200	dry	18+	men	indoors	Yes	0	0	0	0	0	0	0	0	NA	0	0	0	0	0	0	0	0	NA	0	0	0	0	0	Nothing	0	0	NA	0	0	0	0	0	0	0	0	NA	0	0	0	0	0	0	0	Others
201	dry	between 12 and 17	men	indoors	No	0	0	0	0	0	0	Nothing	0	NA	0	0	0	0	0	0	0	0	NA	0	0	0	0	0	0	Nothing	0	NA	0	0	0	0	0	0	0	0	NA	0	0	0	0	0	0	0	0
202	dry	18+	men	indoors	Yes	0	0	0	0	0	0	0	0	NA	0	0	0	0	0	0	0	0	NA	0	0	0	0	0	Nothing	0	0	NA	0	0	0	0	0	0	0	0	NA	0	0	0	0	0	0	0	0
203	dry	18+	men	indoors	No	0	0	0	0	0	0	0	0	NA	0	0	0	0	0	0	Nothing	0	NA	0	0	0	0	0	0	Nothing	0	NA	0	0	0	0	0	0	0	0	NA	0	0	0	0	0	0	0	0
204	dry	between 12 and 17	women	indoors	Yes	0	0	0	0	0	0	0	0	NA	0	0	0	0	0	0	0	0	NA	0	0	0	0	0	Nothing	0	0	NA	0	0	0	0	0	0	0	0	NA	0	0	0	0	0	0	0	0
205	dry	18+	women	indoors	No	0	0	0	0	0	0	Nothing	0	NA	0	0	0	0	0	0	Nothing	0	NA	0	0	0	0	0	0	Nothing	0	NA	0	0	0	0	0	0	0	0	NA	0	0	0	0	0	0	0	0
206	dry	18+	men	indoors	Yes	0	0	0	0	0	0	Nothing	0	NA	0	0	0	0	0	0	0	0	NA	0	0	0	0	0	Nothing	0	0	NA	0	0	0	0	0	0	0	0	NA	0	0	0	0	0	0	0	0
207	dry	18+	women	indoors	No	0	0	0	0	0	0	0	0	NA	0	0	0	0	0	0	0	0	NA	0	0	0	0	0	0	0	0	NA	0	0	0	0	0	0	0	0	NA	0	0	0	0	0	0	0	0
208	dry	between 12 and 17	women	indoors	Yes	0	0	0	0	0	0	Nothing	0	NA	0	0	0	0	0	0	0	0	NA	0	0	0	0	0	Nothing	0	0	NA	0	0	0	0	0	0	0	0	NA	0	0	0	0	0	0	0	0
209	dry	between 12 and 17	men	indoors	No	0	0	0	0	0	0	Nothing	0	NA	0	0	0	0	0	0	0	0	NA	0	0	0	0	0	0	Nothing	0	NA	0	0	0	0	0	0	0	0	NA	0	0	0	0	0	0	0	0
210	dry	between 5 and 11	men	indoors	No	0	0	0	0	0	0	Nothing	0	NA	0	0	0	0	0	0	0	0	NA	0	0	0	0	0	0	Nothing	0	NA	0	0	0	0	0	0	0	0	NA	0	0	0	0	0	0	0	0
211	dry	between 12 and 17	women	indoors	No	0	0	0	0	0	0	Nothing	0	NA	0	0	0	0	0	0	0	0	NA	0	0	0	0	0	0	Nothing	0	NA	0	0	0	0	0	0	0	0	NA	0	0	0	0	0	0	0	0
212	dry	18+	men	indoors	No	0	0	0	0	0	0	Nothing	0	NA	0	0	0	0	0	0	Nothing	0	NA	0	0	0	0	0	0	Nothing	0	NA	0	0	0	0	0	0	0	0	NA	0	0	0	0	0	0	0	0
213	dry	between 5 and 11	men	indoors	Yes	0	0	0	0	0	0	0	0	NA	0	0	0	0	0	0	Nothing	0	NA	0	0	0	0	0	Nothing	0	0	NA	0	0	0	0	0	0	0	0	NA	0	0	0	0	0	0	0	0
214	dry	between 5 and 11	women	indoors	Yes	0	0	0	0	0	0	Nothing	0	NA	0	0	0	0	0	0	0	0	NA	0	0	0	0	0	Nothing	0	0	NA	0	0	0	0	0	0	0	0	NA	0	0	0	0	0	0	0	0
215	dry	18+	women	indoors	No	0	0	0	0	0	0	Nothing	0	NA	0	0	0	0	0	0	0	0	NA	0	0	0	0	0	0	Nothing	0	NA	0	0	0	0	0	0	0	0	NA	0	0	0	0	0	0	0	0
216	dry	between 5 and 11	men	indoors	Yes	0	0	0	0	0	0	0	0	NA	0	0	0	0	0	0	0	0	NA	0	0	0	0	0	Nothing	0	0	NA	0	0	0	0	0	0	0	0	NA	0	0	0	0	0	0	0	0
217	dry	between 5 and 11	women	indoors	No	0	0	0	0	0	0	Nothing	0	NA	0	0	0	0	0	0	0	0	NA	0	0	0	0	0	0	Nothing	0	NA	0	0	0	0	0	0	0	0	NA	0	0	0	0	0	0	0	0
218	dry	between 12 and 17	men	indoors	Yes	0	0	0	0	0	0	0	0	NA	0	0	0	0	0	0	0	0	NA	0	0	0	0	0	Nothing	0	0	NA	0	0	0	0	0	0	0	0	NA	0	0	0	0	0	0	0	0
219	dry	between 5 and 11	men	indoors	No	0	0	0	0	0	0	0	Others	Camisola	0	0	0	0	0	0	0	0	NA	0	0	0	0	0	0	Nothing	0	NA	0	0	0	0	0	0	0	0	NA	0	0	0	0	0	0	0	0
220	dry	between 12 and 17	men	indoors	No	0	0	0	0	0	0	Nothing	0	NA	0	0	0	0	0	0	Nothing	0	NA	0	0	0	0	0	0	Nothing	0	NA	0	0	0	0	0	0	0	0	NA	0	0	0	0	0	0	0	0
221	dry	18+	women	indoors	No	0	0	0	0	0	0	0	0	NA	0	0	0	0	0	0	0	0	NA	0	0	0	0	0	0	Nothing	0	NA	0	0	0	0	0	0	0	0	NA	0	0	0	0	0	0	0	0
222	dry	between 12 and 17	men	indoors	No	0	0	0	0	0	0	Nothing	0	NA	0	0	0	0	0	0	Nothing	0	NA	0	0	0	0	0	0	Nothing	0	NA	0	0	0	0	0	0	0	0	NA	0	0	0	0	0	0	0	0
223	dry	between 5 and 11	men	indoors	No	0	0	0	0	0	0	Nothing	0	NA	0	0	0	0	0	0	0	0	NA	0	0	0	0	0	0	Nothing	0	NA	0	0	0	0	0	0	0	0	NA	0	0	0	0	0	0	0	0
224	dry	between 12 and 17	women	indoors	No	0	0	0	0	0	0	0	0	NA	0	0	0	0	0	0	0	0	NA	0	0	0	0	0	0	Nothing	0	NA	0	0	0	0	0	0	Nothing	0	NA	0	0	0	0	0	0	0	0
225	dry	between 5 and 11	women	indoors	No	0	0	0	0	0	0	Nothing	0	NA	0	0	0	0	0	0	0	0	NA	0	0	0	0	0	0	Nothing	0	NA	0	0	0	0	0	0	0	0	NA	0	0	0	0	0	0	0	0
226	dry	between 12 and 17	men	indoors	No	0	0	0	0	0	0	Nothing	0	NA	0	0	0	0	0	0	0	0	NA	0	0	0	0	0	0	Nothing	0	NA	0	0	0	0	0	0	0	0	NA	0	0	0	0	0	0	0	0
227	dry	between 5 and 11	men	indoors	No	0	0	0	0	0	0	Nothing	0	NA	0	0	0	0	0	0	0	0	NA	0	0	0	0	0	0	Nothing	0	NA	0	0	0	0	0	0	Nothing	0	NA	0	0	0	0	0	0	0	0
228	dry	between 5 and 11	women	indoors	Yes	0	0	0	0	0	0	0	0	NA	0	0	0	0	0	0	0	0	NA	0	0	0	0	0	Nothing	0	0	NA	0	0	0	0	0	0	0	0	NA	0	0	0	0	0	0	0	0
229	dry	between 5 and 11	men	indoors	Yes	0	0	0	0	0	0	0	0	NA	0	0	0	0	0	0	0	0	NA	0	0	0	0	0	Nothing	0	0	NA	0	0	0	0	0	0	0	0	NA	0	0	0	0	0	0	0	0
230	dry	between 5 and 11	women	indoors	No	0	0	0	0	0	0	Nothing	0	NA	0	0	0	0	0	0	0	0	NA	0	0	0	0	0	0	Nothing	0	NA	0	0	0	0	0	0	0	0	NA	0	0	0	0	0	0	0	0
231	dry	between 5 and 11	women	indoors	No	0	0	0	0	0	0	0	0	NA	0	0	0	0	0	0	0	0	NA	0	0	0	0	0	0	Nothing	0	NA	0	0	0	0	0	0	0	0	NA	0	0	0	0	0	0	0	0
232	dry	18+	women	indoors	No	0	0	0	0	0	0	Nothing	0	NA	0	0	0	0	0	0	0	0	NA	0	0	0	0	0	0	Nothing	0	NA	0	0	0	0	0	0	Nothing	0	NA	0	0	0	0	0	0	Nothing	0
233	dry	between 12 and 17	women	indoors	No	0	0	0	0	0	0	0	0	NA	0	0	0	0	0	0	0	0	NA	0	0	0	0	0	0	Nothing	0	NA	0	0	0	0	0	0	0	0	NA	0	0	0	0	0	0	0	0
234	dry	18+	women	indoors	Yes	0	0	0	0	0	0	Nothing	0	NA	0	0	0	0	0	0	0	0	NA	0	0	0	0	0	Nothing	0	0	NA	0	0	0	0	0	0	Nothing	0	NA	0	0	0	0	0	0	0	0
235	dry	between 5 and 11	women	indoors	No	0	0	0	0	0	0	0	0	NA	0	0	0	0	0	0	0	0	NA	0	0	0	0	0	0	Nothing	0	NA	0	0	0	0	0	0	Nothing	0	NA	0	0	0	0	0	0	0	0
236	dry	between 12 and 17	men	indoors	No	0	0	0	0	0	0	Nothing	0	NA	0	0	0	0	0	0	0	0	NA	0	0	0	0	0	0	Nothing	0	NA	0	0	0	0	0	0	0	0	NA	0	0	0	0	0	0	0	0
237	dry	between 12 and 17	men	indoors	Yes	0	0	0	0	0	0	Nothing	0	NA	0	0	0	0	0	0	0	0	NA	0	0	0	0	0	Nothing	0	0	NA	0	0	0	0	0	0	0	0	NA	0	0	0	0	0	0	0	0
238	dry	between 12 and 17	women	indoors	No	0	0	0	0	0	0	Nothing	0	NA	0	0	0	0	0	0	0	0	NA	0	0	0	0	0	0	Nothing	0	NA	0	0	0	0	0	0	Nothing	0	NA	0	0	0	0	0	0	0	0
239	dry	between 12 and 17	women	indoors	No	0	0	0	0	0	0	Nothing	0	NA	0	0	0	0	0	0	0	0	NA	0	0	0	0	0	0	Nothing	0	NA	0	0	0	0	0	0	0	0	NA	0	0	0	0	0	0	0	0
240	dry	18+	women	indoors	No	0	0	0	0	0	0	0	0	NA	0	0	0	0	0	0	0	0	NA	0	0	0	0	0	0	Nothing	0	NA	0	0	0	0	0	0	Nothing	0	NA	0	0	0	0	0	0	Nothing	0
241	dry	between 5 and 11	men	indoors	No	0	0	0	0	0	0	Nothing	0	NA	0	0	0	0	0	0	0	0	NA	0	0	0	0	0	0	Nothing	0	NA	0	0	0	0	0	0	0	0	NA	0	0	0	0	0	0	0	0
242	dry	18+	men	indoors	Yes	0	0	0	0	0	0	0	0	NA	0	0	0	0	0	0	0	0	NA	0	0	0	0	0	0	Nothing	0	NA	0	0	0	0	0	0	0	0	NA	0	0	0	0	0	0	0	0
243	dry	between 5 and 11	men	indoors	Yes	0	0	0	0	0	0	Nothing	0	NA	0	0	0	0	0	0	0	0	NA	0	0	0	0	0	Nothing	0	0	NA	0	0	0	0	0	0	0	0	NA	0	0	0	0	0	0	0	0
244	dry	between 5 and 11	men	indoors	Yes	0	0	0	0	0	0	0	0	NA	0	0	0	0	0	0	0	0	NA	0	0	0	0	0	Nothing	0	0	NA	0	0	0	0	0	0	0	0	NA	0	0	0	0	0	0	0	0
245	dry	between 5 and 11	women	indoors	No	0	0	0	0	0	0	Nothing	0	NA	0	0	0	0	0	0	0	0	NA	0	0	0	0	0	0	Nothing	0	NA	0	0	0	0	0	0	0	0	NA	0	0	0	0	0	0	0	0
246	dry	between 12 and 17	women	indoors	No	0	0	0	0	0	0	Nothing	0	NA	0	0	0	0	0	0	0	0	NA	0	0	0	0	0	0	Nothing	0	NA	0	0	0	0	0	0	0	0	NA	0	0	0	0	0	0	0	0
247	dry	between 12 and 17	women	indoors	No	0	0	0	0	0	0	Nothing	0	NA	0	0	0	0	0	0	0	0	NA	0	0	0	0	0	0	Nothing	0	NA	0	0	0	0	0	0	0	0	NA	0	0	0	0	0	0	0	0
248	dry	18+	men	indoors	Yes	0	0	0	0	0	0	Nothing	0	NA	0	0	0	0	0	0	0	0	NA	0	0	0	0	0	Nothing	0	0	NA	0	0	0	0	0	0	0	0	NA	0	0	0	0	0	0	0	0
249	dry	between 5 and 11	men	indoors	Yes	0	0	0	0	0	0	Nothing	0	NA	0	0	0	0	0	0	0	0	NA	0	0	0	0	0	Nothing	0	0	NA	0	0	0	0	0	0	0	0	NA	0	0	0	0	0	0	0	0
250	dry	18+	women	indoors	Yes	0	0	0	0	0	0	Nothing	0	NA	0	0	0	0	0	0	0	0	NA	0	0	0	0	0	Nothing	0	0	NA	0	0	0	0	0	0	Nothing	0	NA	0	0	0	0	0	0	Nothing	0
251	dry	18+	women	indoors	No	0	0	0	0	0	0	Nothing	0	NA	0	0	0	0	0	0	0	0	NA	0	0	0	0	0	0	Nothing	0	NA	0	0	0	0	0	0	Nothing	0	NA	0	0	0	0	0	0	0	0
252	dry	18+	men	indoors	No	0	0	0	0	0	0	Nothing	0	NA	0	0	0	0	0	0	0	0	NA	0	0	0	0	0	0	Nothing	0	NA	0	0	0	0	0	0	0	0	NA	0	0	0	0	0	0	0	0
253	dry	18+	men	indoors	No	0	0	0	0	0	0	Nothing	0	NA	0	0	0	0	0	0	0	0	NA	0	0	0	0	0	0	Nothing	0	NA	0	0	0	0	0	0	0	0	NA	0	0	0	0	0	0	0	0
254	dry	between 12 and 17	men	indoors	No	0	0	0	0	0	0	Nothing	0	NA	0	0	0	0	0	0	0	0	NA	0	0	0	0	0	0	Nothing	0	NA	0	0	0	0	0	0	0	0	NA	0	0	0	0	0	0	0	0
255	dry	18+	men	indoors	Yes	0	0	0	0	0	0	Nothing	0	NA	0	0	0	0	0	0	0	0	NA	0	0	0	0	0	Nothing	0	0	NA	0	0	0	0	0	0	0	0	NA	0	0	0	0	0	0	0	0
256	dry	18+	women	indoors	Yes	0	0	0	0	0	0	0	0	NA	0	0	0	0	0	0	0	0	NA	0	0	0	0	0	Nothing	0	0	NA	0	0	0	0	0	0	0	0	NA	0	0	0	0	0	0	0	0
257	dry	18+	women	indoors	Yes	0	0	0	0	0	0	0	0	NA	0	0	0	0	0	0	0	0	NA	0	0	0	0	0	Nothing	0	0	NA	0	0	0	0	0	0	0	0	NA	0	0	0	0	0	0	0	0
258	dry	between 5 and 11	women	indoors	No	0	0	0	0	0	0	0	0	NA	0	0	0	0	0	0	0	0	NA	0	0	0	0	0	0	Nothing	0	NA	0	0	0	0	0	0	0	0	NA	0	0	0	0	0	0	0	0
259	dry	18+	women	indoors	Yes	0	0	0	0	0	0	0	0	NA	0	0	0	0	0	0	0	0	NA	0	0	0	0	0	Nothing	0	0	NA	0	0	0	0	0	0	0	0	NA	0	0	0	0	0	0	0	0
260	dry	between 12 and 17	men	indoors	Yes	0	0	0	0	0	0	Nothing	0	NA	0	0	0	0	0	0	0	0	NA	0	0	0	0	0	0	Nothing	0	NA	0	0	0	0	0	0	0	0	NA	0	0	0	0	0	0	0	0
261	dry	between 12 and 17	men	indoors	No	0	0	0	0	0	0	0	Others	CAMISA COMPRIDA	0	0	0	0	0	0	0	0	NA	0	0	0	0	0	0	Nothing	0	NA	0	0	0	0	0	0	0	0	NA	0	0	0	0	0	0	0	0
262	dry	between 5 and 11	men	indoors	No	0	0	0	0	0	0	Nothing	0	NA	0	0	0	0	0	0	0	0	NA	0	0	0	0	0	0	Nothing	0	NA	0	0	0	0	0	0	0	0	NA	0	0	0	0	0	0	0	0
263	dry	18+	men	indoors	No	0	0	0	0	0	0	Nothing	0	NA	0	0	0	0	0	0	0	0	NA	0	0	0	0	0	0	Nothing	0	NA	0	0	0	0	0	0	Nothing	0	NA	0	0	0	0	0	0	Nothing	0
264	dry	18+	men	indoors	No	0	0	0	0	0	0	Nothing	0	NA	0	0	0	0	0	0	Nothing	0	NA	0	0	0	0	0	0	Nothing	0	NA	0	0	0	0	0	0	0	0	NA	0	0	0	0	0	0	0	0
265	dry	between 5 and 11	men	indoors	No	0	0	0	0	0	0	0	0	NA	0	0	0	0	0	0	0	0	NA	0	0	0	0	0	0	Nothing	0	NA	0	0	0	0	0	0	0	0	NA	0	0	0	0	0	0	0	0
266	dry	18+	men	indoors	Yes	0	0	0	0	0	0	0	0	NA	0	0	0	0	0	0	0	0	NA	0	0	0	0	0	Nothing	0	0	NA	0	0	0	0	0	0	0	0	NA	0	0	0	0	0	0	0	0
267	dry	18+	women	indoors	No	0	0	0	0	0	0	0	0	NA	0	0	0	0	0	0	0	0	NA	0	0	0	0	0	0	Nothing	0	NA	0	0	0	0	0	0	0	0	NA	0	0	0	0	0	0	Nothing	0
268	dry	18+	women	indoors	Yes	0	0	0	0	0	0	Nothing	0	NA	0	0	0	0	0	0	0	0	NA	0	0	0	0	0	Nothing	0	0	NA	0	0	0	0	0	0	0	0	NA	0	0	0	0	0	0	0	0
269	dry	between 5 and 11	women	indoors	No	0	0	0	0	0	0	0	0	NA	0	0	0	0	0	0	0	0	NA	0	0	0	0	0	0	Nothing	0	NA	0	0	0	0	0	0	0	0	NA	0	0	0	0	0	0	0	0
270	dry	between 5 and 11	women	indoors	Yes	0	0	0	0	0	0	Nothing	0	NA	0	0	0	0	0	0	0	0	NA	0	0	0	0	0	Nothing	0	0	NA	0	0	0	0	0	0	0	0	NA	0	0	0	0	0	0	0	0
271	dry	between 5 and 11	women	indoors	No	0	0	0	0	0	0	0	0	NA	0	0	0	0	0	0	0	0	NA	0	0	0	0	0	0	Nothing	0	NA	0	0	0	0	0	0	0	0	NA	0	0	0	0	0	0	0	0
272	dry	between 5 and 11	men	indoors	Yes	0	0	0	0	Clothing	0	0	0	NA	0	0	0	0	0	0	0	0	NA	0	0	0	0	0	Nothing	0	0	NA	0	0	0	0	0	0	0	0	NA	0	0	0	0	0	0	0	0
273	dry	between 5 and 11	men	indoors	Yes	0	0	0	0	0	0	Nothing	0	NA	0	0	0	0	0	0	0	0	NA	0	0	0	0	0	Nothing	0	0	NA	0	0	0	0	0	0	0	0	NA	0	0	0	0	0	0	0	0
274	dry	18+	women	indoors	Yes	0	0	0	0	0	0	Nothing	0	NA	0	0	0	0	0	0	0	0	NA	0	0	0	0	0	Nothing	0	0	NA	0	0	0	0	0	0	Nothing	0	NA	0	0	0	0	0	0	Nothing	0
275	dry	between 12 and 17	men	indoors	No	0	0	0	0	0	0	0	0	NA	0	0	0	0	0	0	0	0	NA	0	0	0	0	0	0	Nothing	0	NA	0	0	0	0	0	0	Nothing	0	NA	0	0	0	0	0	0	0	0
276	dry	between 12 and 17	women	indoors	Yes	0	0	0	0	0	0	0	0	NA	0	0	0	0	0	0	0	0	NA	0	0	0	0	0	Nothing	0	0	NA	0	0	0	0	0	0	Nothing	0	NA	0	0	0	0	0	0	Nothing	0
277	dry	between 5 and 11	men	indoors	No	0	0	0	0	0	0	Nothing	0	NA	0	0	0	0	0	0	0	0	NA	0	0	0	0	0	0	Nothing	0	NA	0	0	0	0	0	0	0	0	NA	0	0	0	0	0	0	0	0
278	dry	18+	women	indoors	No	0	0	0	0	0	0	0	0	NA	0	0	0	0	0	0	0	0	NA	0	0	0	0	0	0	Nothing	0	NA	0	0	0	0	0	0	Nothing	0	NA	0	0	0	0	0	0	Nothing	0
279	dry	between 5 and 11	women	indoors	No	0	0	0	0	0	0	Nothing	0	NA	0	0	0	0	0	0	0	0	NA	0	0	0	0	0	0	Nothing	0	NA	0	0	0	0	0	0	0	0	NA	0	0	0	0	0	0	0	0
280	dry	18+	men	indoors	No	0	0	0	0	0	0	Nothing	0	NA	0	0	0	0	0	0	0	0	NA	0	0	0	0	0	0	Nothing	0	NA	0	0	0	0	0	0	0	0	NA	0	0	0	0	0	0	0	0
281	dry	18+	men	indoors	No	0	0	0	0	0	0	0	0	NA	0	0	0	0	0	0	Nothing	0	NA	0	Charcoal	0	0	0	0	0	0	NA	0	0	0	0	0	0	0	0	NA	0	0	0	0	0	0	0	0
282	dry	between 5 and 11	men	indoors	No	0	0	0	0	0	0	0	0	NA	0	0	0	0	0	0	0	0	NA	0	0	0	0	0	0	Nothing	0	NA	0	0	0	0	0	0	0	0	NA	0	0	0	0	0	0	0	0
283	dry	18+	men	indoors	Yes	0	0	0	0	0	0	0	0	NA	0	0	0	0	0	0	Nothing	0	NA	0	0	0	0	0	Nothing	0	0	NA	0	0	0	0	0	0	0	0	NA	0	0	0	0	0	0	Nothing	0
284	dry	between 5 and 11	men	indoors	No	0	0	0	0	0	0	Nothing	0	NA	0	0	0	0	0	0	0	0	NA	0	0	0	0	0	0	Nothing	0	NA	0	0	0	0	0	0	0	0	NA	0	0	0	0	0	0	0	0
285	dry	between 12 and 17	men	indoors	No	0	0	0	0	0	0	Nothing	0	NA	0	0	0	0	0	0	0	0	NA	0	0	0	0	0	0	Nothing	0	NA	0	0	0	0	0	0	Nothing	0	NA	0	0	0	0	0	0	0	0
286	dry	between 5 and 11	men	indoors	No	0	0	0	0	0	0	0	0	NA	0	0	0	0	0	0	0	0	NA	0	0	0	0	0	0	Nothing	0	NA	0	0	0	0	0	0	0	0	NA	0	0	0	0	0	0	0	0
287	dry	between 5 and 11	men	indoors	No	0	0	0	0	0	0	0	0	NA	0	0	0	0	0	0	0	0	NA	0	0	0	0	0	0	Nothing	0	NA	0	0	0	0	0	0	0	0	NA	0	0	0	0	0	0	0	0
288	dry	between 12 and 17	men	indoors	No	0	0	0	0	Clothing	0	0	0	NA	0	0	0	0	0	0	0	0	NA	0	0	0	0	0	0	Nothing	0	NA	0	0	0	0	0	0	0	0	NA	0	0	0	0	0	0	0	0
289	dry	between 12 and 17	men	indoors	No	0	0	0	0	0	0	Nothing	0	NA	0	0	0	0	0	0	Nothing	0	NA	0	0	0	0	0	0	Nothing	0	NA	0	0	0	0	0	0	0	0	NA	0	0	0	0	0	0	0	0
290	dry	18+	men	indoors	No	0	0	0	0	0	0	0	0	NA	0	0	0	0	0	0	0	0	NA	0	0	0	0	0	0	Nothing	0	NA	0	0	0	0	0	0	0	0	NA	0	0	0	0	0	0	0	0
291	dry	18+	women	indoors	No	0	0	0	0	0	0	Nothing	0	NA	0	0	0	0	0	0	0	0	NA	0	0	0	0	0	0	Nothing	0	NA	0	0	0	0	0	0	0	0	NA	0	0	0	0	0	0	0	0
292	dry	18+	men	indoors	Yes	0	0	0	0	0	0	0	0	NA	0	0	0	0	0	0	0	0	NA	0	0	0	0	0	Nothing	0	0	NA	0	0	0	0	0	0	0	0	NA	0	0	0	0	0	0	Nothing	0
293	dry	between 5 and 11	men	indoors	No	0	0	0	0	0	0	Nothing	0	NA	0	0	0	0	0	0	0	0	NA	0	0	0	0	0	0	Nothing	0	NA	0	0	0	0	0	0	0	0	NA	0	0	0	0	0	0	0	0
294	dry	between 5 and 11	women	indoors	Yes	0	0	0	0	0	0	0	0	NA	0	0	0	0	0	0	0	0	NA	0	0	0	0	0	0	Nothing	0	NA	0	0	0	0	0	0	0	0	NA	0	0	0	0	0	0	0	0
295	dry	between 12 and 17	women	indoors	Yes	0	0	0	0	0	Nothing	0	0	NA	0	0	0	0	0	0	Nothing	0	NA	0	0	0	0	0	Nothing	0	0	NA	0	0	0	0	0	0	0	0	NA	0	0	0	0	0	0	0	0
296	dry	between 5 and 11	women	indoors	No	0	0	0	0	0	0	Nothing	0	NA	0	0	0	0	0	0	0	0	NA	0	0	0	0	0	0	Nothing	0	NA	0	0	0	0	0	0	0	0	NA	0	0	0	0	0	0	0	0
297	dry	between 12 and 17	women	indoors	No	0	0	0	0	0	0	0	0	NA	0	0	0	0	0	0	0	0	NA	0	0	0	0	0	0	Nothing	0	NA	0	0	0	0	0	0	0	0	NA	0	0	0	0	0	0	0	0
298	dry	between 5 and 11	women	outdoors	No	0	0	0	0	0	0	Nothing	0	NA	0	0	0	0	0	0	0	0	NA	0	0	0	0	0	0	Nothing	0	NA	0	0	0	0	0	0	0	0	NA	0	0	0	0	0	0	0	0
299	dry	18+	women	indoors	No	0	0	0	Smoke	0	0	0	0	NA	0	0	0	0	0	0	0	0	NA	0	0	0	0	0	0	Nothing	0	NA	0	0	0	0	0	0	Nothing	0	NA	0	0	0	0	0	0	Nothing	0
300	dry	between 5 and 11	men	indoors	No	0	0	0	0	0	0	Nothing	0	NA	0	0	0	0	0	0	0	0	NA	0	0	0	0	0	0	Nothing	0	NA	0	0	0	0	0	0	0	0	NA	0	0	0	0	0	0	0	0
301	dry	between 12 and 17	men	indoors	No	0	0	0	Smoke	0	0	0	0	NA	0	0	0	0	0	0	Nothing	0	NA	0	0	0	0	0	0	Nothing	0	NA	0	0	0	0	0	0	0	0	NA	0	0	0	0	0	0	0	0
302	dry	between 12 and 17	men	indoors	No	0	0	0	0	0	0	0	0	NA	0	0	0	0	0	0	0	0	NA	0	0	0	0	0	0	0	0	NA	0	0	0	0	0	0	0	0	NA	0	0	0	0	0	0	0	0
303	dry	between 12 and 17	men	indoors	No	0	0	0	0	0	0	Nothing	0	NA	0	0	0	0	0	0	Nothing	0	NA	0	0	0	0	0	0	Nothing	0	NA	0	0	0	0	0	0	0	0	NA	0	0	0	0	0	0	0	0
304	dry	between 5 and 11	men	indoors	Yes	0	0	0	0	0	0	Nothing	0	NA	0	0	0	0	0	0	0	0	NA	0	0	0	0	0	0	Nothing	0	NA	0	0	0	0	0	0	0	0	NA	0	0	0	0	0	0	0	0
305	dry	18+	women	indoors	Yes	0	0	0	0	0	0	0	0	NA	0	0	0	0	0	0	0	0	NA	0	0	0	0	0	0	0	0	NA	0	0	0	0	0	0	0	0	NA	0	0	0	0	0	0	0	0
306	dry	between 12 and 17	women	indoors	No	0	0	0	0	0	0	Nothing	0	NA	0	0	0	0	0	0	0	0	NA	0	0	0	0	0	0	Nothing	0	NA	0	0	0	0	0	0	0	0	NA	0	0	0	0	0	0	0	0
307	dry	18+	women	indoors	No	0	0	0	0	0	0	Nothing	0	NA	0	0	0	0	0	0	0	0	NA	0	0	0	0	0	0	Nothing	0	NA	0	0	0	0	0	0	0	0	NA	0	0	0	0	0	0	0	0
308	dry	18+	men	indoors	No	0	0	0	0	0	0	Nothing	0	NA	0	0	0	0	0	0	0	0	NA	0	0	0	0	0	0	Nothing	0	NA	0	0	0	0	0	0	Nothing	0	NA	0	0	0	0	0	0	0	0
309	dry	between 12 and 17	men	indoors	Yes	0	0	0	0	0	0	0	0	NA	0	0	0	0	0	0	0	0	NA	0	0	0	0	0	0	0	0	NA	0	0	0	0	0	0	0	0	NA	0	0	0	0	0	0	0	0
310	dry	between 12 and 17	men	indoors	No	0	0	0	0	0	0	0	Others	CAMISOLA	0	0	0	0	0	0	0	0	NA	0	0	0	0	0	0	0	Others	CAMISOLA	0	0	0	0	0	0	0	0	NA	0	0	0	0	0	0	0	0
311	dry	between 12 and 17	men	indoors	No	0	0	0	Smoke	0	0	0	0	NA	0	0	0	0	0	0	0	0	NA	0	0	0	0	0	0	Nothing	0	NA	0	0	0	0	0	0	0	0	NA	0	0	0	0	0	0	0	0
312	dry	18+	women	indoors	No	0	0	0	0	0	0	Nothing	0	NA	0	0	0	0	0	0	0	0	NA	0	0	0	0	0	0	Nothing	0	NA	0	0	0	0	0	0	0	0	NA	0	0	0	0	0	0	0	0
313	dry	between 5 and 11	men	indoors	No	0	0	0	0	0	0	0	0	NA	0	0	0	0	0	0	0	0	NA	0	0	0	0	0	0	Nothing	0	NA	0	0	0	0	0	0	0	0	NA	0	0	0	0	0	0	0	0
314	dry	between 5 and 11	men	indoors	No	0	0	0	0	Clothing	0	0	0	NA	0	0	0	0	0	0	0	0	NA	0	0	0	0	0	0	Nothing	0	NA	0	0	0	0	0	0	0	0	NA	0	0	0	0	0	0	0	0
315	dry	between 5 and 11	men	indoors	Yes	0	0	0	0	0	0	0	0	NA	0	0	0	0	0	0	0	0	NA	0	0	0	0	0	Nothing	0	0	NA	0	0	0	0	0	0	0	0	NA	0	0	0	0	0	0	0	0
316	dry	18+	men	indoors	Yes	0	0	0	0	0	0	0	0	NA	0	0	0	0	0	0	0	0	NA	0	0	0	0	0	Nothing	0	0	NA	0	0	0	0	0	0	0	0	NA	0	0	0	0	0	0	0	0
317	dry	between 12 and 17	men	indoors	No	0	0	0	0	0	0	0	0	NA	0	0	0	0	0	0	0	0	NA	0	0	0	0	0	0	Nothing	0	NA	0	0	0	0	0	0	0	0	NA	0	0	0	0	0	0	0	0
318	dry	between 12 and 17	men	indoors	No	0	0	0	0	0	0	Nothing	0	NA	0	0	0	0	0	0	0	0	NA	0	0	0	0	0	0	Nothing	0	NA	0	0	0	0	0	0	0	0	NA	0	0	0	0	0	0	0	0
319	dry	between 12 and 17	women	indoors	Yes	0	0	0	0	0	0	Nothing	0	NA	0	0	0	0	0	0	0	0	NA	0	0	0	0	0	Nothing	0	0	NA	0	0	0	0	0	0	0	0	NA	0	0	0	0	0	0	0	0
320	dry	between 5 and 11	women	indoors	Yes	0	0	0	0	0	0	0	0	NA	0	0	0	0	0	0	0	0	NA	0	0	0	0	0	Nothing	0	0	NA	0	0	0	0	0	0	0	0	NA	0	0	0	0	0	0	0	0
321	dry	between 5 and 11	women	indoors	Yes	0	0	0	0	0	0	0	0	NA	0	0	0	0	0	0	0	0	NA	0	0	0	0	0	Nothing	0	0	NA	0	0	0	0	0	0	0	0	NA	0	0	0	0	0	0	0	0
322	dry	18+	men	indoors	Yes	0	0	0	0	0	0	0	0	NA	0	0	0	0	0	0	0	0	NA	0	0	0	0	0	Nothing	0	0	NA	0	0	0	0	0	0	0	0	NA	0	0	0	0	0	0	0	0
323	dry	18+	men	indoors	No	0	0	0	0	0	0	Nothing	0	NA	0	0	0	0	0	0	0	0	NA	0	0	0	0	0	0	Nothing	0	NA	0	0	0	0	0	0	0	0	NA	0	0	0	0	0	0	0	0
324	dry	18+	women	indoors	No	0	0	0	0	0	0	0	0	NA	0	0	0	0	0	0	0	0	NA	0	0	0	0	0	0	Nothing	0	NA	0	0	0	0	0	0	0	0	NA	0	0	0	0	0	0	0	0
325	dry	between 5 and 11	men	indoors	No	0	0	0	0	0	0	Nothing	0	NA	0	0	0	0	0	0	0	0	NA	0	0	0	0	0	0	Nothing	0	NA	0	0	0	0	0	0	0	0	NA	0	0	0	0	0	0	0	0
326	dry	18+	men	indoors	No	0	0	0	0	0	0	0	0	NA	0	0	0	0	0	0	0	0	NA	0	0	0	0	0	0	0	0	NA	0	0	0	0	0	0	0	0	NA	0	0	0	0	0	0	0	0
327	dry	18+	women	indoors	Yes	0	0	0	0	0	0	0	Others	CAMISOLA	0	0	0	0	0	0	0	0	NA	0	0	0	0	0	Nothing	0	0	NA	0	0	0	0	0	0	0	0	NA	0	0	0	0	0	0	0	0
328	dry	between 12 and 17	men	indoors	No	0	0	0	0	0	0	Nothing	0	NA	0	0	0	0	0	0	0	0	NA	0	0	0	0	0	0	Nothing	0	NA	0	0	0	0	0	0	0	0	NA	0	0	0	0	0	0	0	0
329	dry	between 12 and 17	men	indoors	No	0	0	0	0	0	0	0	0	NA	0	0	0	0	0	0	Nothing	0	NA	0	0	0	0	0	0	Nothing	0	NA	0	0	0	0	0	0	0	0	NA	0	0	0	0	0	0	0	0
330	dry	18+	men	indoors	No	0	0	0	0	0	0	0	0	NA	0	0	0	0	0	0	0	0	NA	0	0	0	0	0	0	Nothing	0	NA	0	0	0	0	0	0	Nothing	0	NA	0	0	0	0	0	0	0	0
331	dry	between 12 and 17	men	indoors	Yes	0	0	0	0	0	0	Nothing	0	NA	0	0	0	0	0	0	0	0	NA	0	0	0	0	0	Nothing	0	0	NA	0	0	0	0	0	0	0	0	NA	0	0	0	0	0	0	0	0
332	rainy	between 12 and 17	men	indoors	No	0	0	0	0	0	0	Nothing	0	NA	0	0	0	0	0	0	0	0	NA	0	0	0	0	0	0	Nothing	0	NA	0	0	0	0	0	0	0	0	NA	0	0	0	0	0	0	0	0
333	rainy	between 5 and 11	women	indoors	No	0	0	0	0	0	0	Nothing	0	NA	0	0	0	0	0	0	0	0	NA	0	0	0	0	0	0	Nothing	0	NA	0	0	0	0	0	0	0	0	NA	0	0	0	0	0	0	0	0
334	rainy	between 12 and 17	men	indoors	No	0	0	0	0	0	0	Nothing	0	NA	0	0	0	0	0	0	0	0	NA	0	0	0	0	0	0	Nothing	0	NA	0	0	0	0	0	0	0	0	NA	0	0	0	0	0	0	0	0
335	rainy	between 12 and 17	women	indoors	No	0	0	0	0	0	0	Nothing	0	NA	0	0	0	0	0	0	0	0	NA	0	0	0	0	0	0	Nothing	0	NA	0	0	0	0	0	0	Nothing	0	NA	0	0	0	0	0	0	Nothing	0
336	rainy	between 5 and 11	men	indoors	Yes	0	0	0	0	0	0	Nothing	0	NA	0	0	0	0	0	0	0	0	NA	0	0	0	0	0	Bednet	0	0	NA	0	0	0	0	0	0	0	0	NA	0	0	0	0	0	0	0	0
337	rainy	between 12 and 17	women	indoors	No	0	0	0	0	0	0	Nothing	0	NA	0	0	0	0	Clothing	0	0	0	NA	0	0	0	0	0	0	Nothing	0	NA	0	0	0	0	0	0	0	0	NA	0	0	0	0	0	0	0	0
338	rainy	18+	men	indoors	No	0	0	0	0	0	0	0	0	NA	0	0	0	0	0	0	0	0	NA	0	0	0	0	0	Bednet	0	0	NA	0	0	0	0	0	0	0	0	NA	0	0	0	0	0	0	0	0
339	rainy	between 12 and 17	men	indoors	Yes	0	0	0	0	0	0	Nothing	0	NA	0	0	0	0	0	0	0	0	NA	0	0	0	0	0	Bednet	0	0	NA	0	0	0	0	0	0	0	0	NA	0	0	0	0	0	0	0	0
340	rainy	between 5 and 11	women	indoors	No	0	0	0	0	0	0	Nothing	0	NA	0	0	0	0	0	0	0	0	NA	0	0	0	0	0	0	Nothing	0	NA	0	0	0	0	0	0	0	0	NA	0	0	0	0	0	0	0	0
341	rainy	18+	women	indoors	Yes	0	0	0	0	0	0	0	0	NA	0	0	0	0	0	0	0	0	NA	0	0	0	0	0	Bednet	0	0	NA	0	0	0	0	0	0	0	0	NA	0	0	0	0	0	0	0	0
342	rainy	18+	women	indoors	No	0	0	0	0	0	0	0	0	NA	0	0	0	0	0	0	0	0	NA	0	0	0	0	0	0	Nothing	0	NA	0	0	0	0	0	0	0	0	NA	0	0	0	0	0	0	0	0
343	rainy	between 5 and 11	women	indoors	Yes	0	0	0	0	0	0	0	0	NA	0	0	0	0	0	0	0	0	NA	0	0	0	0	0	Bednet	0	0	NA	0	0	0	0	0	0	Nothing	0	NA	0	0	0	0	0	0	0	0
344	rainy	18+	women	indoors	Yes	0	0	0	0	0	0	0	0	NA	0	0	0	0	0	0	0	0	NA	0	0	0	0	0	Bednet	0	0	NA	0	0	0	0	0	0	0	0	NA	0	0	0	0	0	0	0	0
345	rainy	between 5 and 11	men	indoors	No	0	0	0	0	0	0	0	0	NA	0	0	0	0	0	0	0	0	NA	0	0	0	0	0	0	Nothing	0	NA	0	0	0	0	0	0	0	0	NA	0	0	0	0	0	0	0	0
346	rainy	between 12 and 17	men	indoors	No	0	0	0	0	0	0	Nothing	0	NA	0	0	0	0	0	0	0	0	NA	0	0	0	0	0	0	Nothing	0	NA	0	0	0	0	0	0	0	0	NA	0	0	0	0	0	0	0	0
347	rainy	18+	men	indoors	No	0	0	0	0	0	0	0	0	NA	0	0	0	0	0	0	0	0	NA	0	0	0	0	0	0	Nothing	0	NA	0	0	0	0	0	0	0	0	NA	0	0	0	0	0	0	0	0
348	rainy	between 5 and 11	women	indoors	Yes	0	0	0	0	0	0	0	0	NA	0	0	0	0	0	0	0	0	NA	0	0	0	0	0	Bednet	0	0	NA	0	0	0	0	0	0	0	0	NA	0	0	0	0	0	0	0	0
349	rainy	18+	men	indoors	Yes	0	0	0	0	0	0	Nothing	0	NA	0	0	0	0	0	0	0	0	NA	0	0	0	0	0	Bednet	0	0	NA	0	0	0	0	0	0	0	0	NA	0	0	0	0	0	0	0	0
350	rainy	18+	women	indoors	Yes	0	0	0	0	0	0	Nothing	0	NA	0	0	0	0	0	0	0	0	NA	0	0	0	0	0	Bednet	0	0	NA	0	0	0	0	0	0	Nothing	0	NA	0	0	0	0	0	0	Nothing	0
351	rainy	between 5 and 11	women	indoors	Yes	0	0	0	0	0	0	0	0	NA	0	0	0	0	0	0	0	0	NA	0	0	0	0	0	Bednet	0	0	NA	0	0	0	0	0	0	Nothing	0	NA	0	0	0	0	0	0	Nothing	0
352	rainy	between 5 and 11	women	indoors	No	0	0	0	0	0	0	0	0	NA	0	0	0	0	0	0	0	0	NA	0	0	0	0	0	0	Nothing	0	NA	0	0	0	0	0	0	0	0	NA	0	0	0	0	0	0	0	0
353	rainy	between 12 and 17	women	indoors	Yes	0	0	0	0	0	0	Nothing	0	NA	0	0	0	0	0	0	0	0	NA	0	0	0	0	0	0	Nothing	0	NA	0	0	0	0	0	0	0	0	NA	0	0	0	0	0	0	0	0
354	rainy	between 5 and 11	women	indoors	No	0	0	0	0	0	0	0	0	NA	0	0	0	0	0	0	0	0	NA	0	0	0	0	0	0	Nothing	0	NA	0	0	0	0	0	0	0	0	NA	0	0	0	0	0	0	0	0
355	rainy	between 5 and 11	men	indoors	Yes	0	0	0	0	0	0	0	0	NA	0	0	0	0	0	0	0	0	NA	0	0	0	0	0	Bednet	0	0	NA	0	0	0	0	0	0	0	0	NA	0	0	0	0	0	0	0	0
356	rainy	between 5 and 11	men	indoors	No	0	0	0	0	0	0	Nothing	0	NA	0	0	0	0	0	0	0	0	NA	0	0	0	0	0	Bednet	0	0	NA	0	0	0	0	0	0	Nothing	0	NA	0	0	0	0	0	0	Nothing	0
357	rainy	18+	men	indoors	No	0	0	0	0	0	0	0	0	NA	0	0	0	0	0	0	0	0	NA	0	0	0	0	0	0	Nothing	0	NA	0	0	0	0	Clothing	0	0	0	NA	0	0	0	0	0	0	0	0
358	rainy	between 12 and 17	men	indoors	Yes	0	0	0	0	0	0	Nothing	0	NA	0	0	0	0	0	0	0	0	NA	0	0	0	0	0	Bednet	0	0	NA	0	0	0	0	0	0	0	0	NA	0	0	0	0	0	0	0	0
359	rainy	between 12 and 17	men	indoors	Yes	0	0	0	0	0	0	0	0	NA	0	0	0	0	0	0	0	0	NA	0	0	0	0	0	Bednet	0	0	NA	0	0	0	0	0	0	0	0	NA	0	0	0	0	0	0	0	0
360	rainy	between 5 and 11	men	indoors	Yes	0	0	0	0	0	0	0	0	NA	0	0	0	0	0	0	0	0	NA	0	0	0	0	0	Bednet	0	0	NA	0	0	0	0	0	0	0	0	NA	0	0	0	0	0	0	0	0
361	rainy	between 12 and 17	women	indoors	Yes	0	0	0	0	0	0	0	0	NA	0	0	0	0	0	0	0	0	NA	0	0	0	0	0	Bednet	0	0	NA	0	0	0	0	0	0	0	0	NA	0	0	0	0	0	0	0	0
362	rainy	between 5 and 11	women	indoors	Yes	0	0	0	0	0	0	Nothing	0	NA	0	0	0	0	0	0	0	0	NA	0	0	0	0	0	Bednet	0	0	NA	0	0	0	0	0	0	0	0	NA	0	0	0	0	0	0	0	0
363	rainy	between 5 and 11	men	indoors	Yes	0	0	0	0	0	0	0	0	NA	0	0	0	0	0	0	0	0	NA	0	0	0	0	0	Bednet	0	0	NA	0	0	0	0	0	0	0	0	NA	0	0	0	0	0	0	0	0
364	rainy	between 12 and 17	NA	outdoors	Yes	0	0	0	0	0	0	0	0	NA	0	0	0	0	0	0	0	0	NA	0	0	0	0	0	Bednet	0	0	NA	0	0	0	0	0	0	0	0	NA	0	0	0	0	0	0	0	0
365	rainy	between 5 and 11	women	indoors	Yes	0	0	0	0	0	0	0	0	NA	0	0	0	0	0	0	0	0	NA	0	0	0	0	0	Bednet	0	0	NA	0	0	0	0	0	0	0	0	NA	0	0	0	0	0	0	0	0
366	rainy	between 5 and 11	women	indoors	Yes	0	0	0	0	0	0	0	0	NA	0	0	0	0	0	0	0	0	NA	0	0	0	0	0	Bednet	0	0	NA	0	0	0	0	0	0	Nothing	0	NA	0	0	0	0	0	0	Nothing	0
367	rainy	between 12 and 17	women	indoors	No	0	0	0	0	0	0	Nothing	0	NA	0	0	0	0	0	0	Nothing	0	NA	0	0	0	0	0	0	0	Others	VENTUINHA	0	0	0	0	0	0	0	0	NA	0	0	0	0	0	0	0	0
368	rainy	between 12 and 17	women	indoors	Yes	0	0	0	0	0	0	Nothing	0	NA	0	0	0	0	0	0	0	0	NA	0	0	0	0	0	Bednet	0	0	NA	0	0	0	0	0	0	0	0	NA	0	0	0	0	0	0	0	0
369	rainy	18+	women	indoors	Yes	0	0	0	0	0	0	Nothing	0	NA	0	0	0	0	0	0	0	0	NA	0	0	0	0	0	Bednet	0	0	NA	0	0	0	0	0	0	0	0	NA	0	0	0	0	0	0	0	0
370	rainy	between 12 and 17	men	indoors	Yes	0	0	0	0	0	0	0	0	NA	0	0	0	0	0	0	0	0	NA	0	0	0	0	0	Bednet	0	0	NA	0	0	0	0	0	0	0	0	NA	0	0	0	0	0	0	Nothing	0
371	rainy	between 12 and 17	men	indoors	No	0	0	0	0	0	0	Nothing	0	NA	0	0	0	0	0	0	0	0	NA	0	0	0	0	0	Bednet	0	0	NA	0	0	0	0	0	0	0	0	NA	0	0	0	0	0	0	0	0
372	rainy	between 12 and 17	women	indoors	Yes	0	0	0	0	0	0	Nothing	0	NA	0	0	0	0	0	0	0	0	NA	0	0	0	0	0	Bednet	0	0	NA	0	0	0	0	0	0	0	0	NA	0	0	0	0	0	0	0	0
373	rainy	between 12 and 17	women	indoors	Yes	0	0	0	0	0	0	0	0	NA	0	0	0	0	0	0	0	0	NA	0	0	0	0	0	Bednet	0	0	NA	0	0	0	0	0	0	0	0	NA	0	0	0	0	0	0	0	0
374	rainy	18+	men	indoors	Yes	0	0	0	Smoke	0	0	0	0	NA	0	0	0	0	0	0	0	0	NA	0	0	0	0	0	Bednet	0	0	NA	0	0	0	0	0	0	0	0	NA	0	0	0	0	0	0	Nothing	0
375	rainy	between 12 and 17	women	indoors	Yes	0	0	0	0	0	0	Nothing	0	NA	0	0	0	0	0	0	0	0	NA	0	0	0	0	0	0	Nothing	0	NA	0	0	0	0	0	0	0	0	NA	0	0	0	0	0	0	0	0
376	rainy	18+	women	indoors	Yes	0	0	0	0	0	0	0	0	NA	0	0	0	0	0	0	0	0	NA	0	0	0	0	0	Bednet	0	0	NA	0	0	0	0	0	0	0	0	NA	0	0	0	0	0	0	0	0
377	rainy	between 5 and 11	women	indoors	Yes	0	0	0	0	0	0	Nothing	0	NA	0	0	0	0	0	0	0	0	NA	0	0	0	0	0	Bednet	0	0	NA	0	0	0	0	0	0	0	0	NA	0	0	0	0	0	0	0	0
378	rainy	between 5 and 11	men	indoors	Yes	0	0	0	0	0	0	Nothing	0	NA	0	0	0	0	0	0	Nothing	0	NA	0	0	0	0	0	Bednet	0	0	NA	0	0	0	0	0	0	Nothing	0	NA	0	0	0	0	0	0	0	0
379	rainy	18+	women	indoors	Yes	0	0	0	0	0	0	Nothing	0	NA	0	0	0	0	0	0	0	0	NA	0	0	0	0	0	Bednet	0	0	NA	0	0	0	0	0	0	Nothing	0	NA	0	0	0	0	0	0	Nothing	0
380	rainy	18+	men	indoors	Yes	0	0	0	0	0	0	0	0	NA	0	0	0	0	0	0	0	0	NA	0	0	0	0	0	Bednet	0	0	NA	0	0	0	0	0	0	0	0	NA	0	0	0	0	0	0	0	0
381	rainy	18+	women	indoors	Yes	0	0	0	0	0	0	0	0	NA	0	0	0	0	0	0	0	0	NA	0	0	0	0	0	Bednet	0	0	NA	0	0	0	0	0	0	0	0	NA	0	0	0	0	0	0	0	0
382	rainy	between 5 and 11	men	indoors	Yes	0	0	0	0	0	0	0	0	NA	0	0	0	0	0	0	0	0	NA	0	0	0	0	0	Bednet	0	0	NA	0	0	0	0	0	0	0	0	NA	0	0	0	0	0	0	0	0
383	rainy	between 12 and 17	men	indoors	No	0	0	0	0	0	0	Nothing	0	NA	0	0	0	0	0	0	0	0	NA	0	0	0	0	0	0	Nothing	0	NA	0	0	0	0	0	0	0	0	NA	0	0	0	0	0	0	0	0
384	rainy	18+	men	indoors	Yes	0	0	0	0	0	0	0	0	NA	0	0	0	0	0	0	Nothing	0	NA	0	0	0	0	0	Bednet	0	0	NA	0	0	0	0	0	0	0	0	NA	0	0	0	0	0	0	0	0
385	rainy	between 5 and 11	women	indoors	Yes	0	0	0	0	0	0	0	0	NA	0	0	0	0	0	0	0	0	NA	0	0	0	0	0	Bednet	0	0	NA	0	0	0	0	0	0	0	0	NA	0	0	0	0	0	0	0	0
386	rainy	between 5 and 11	women	indoors	Yes	0	0	0	0	0	0	0	0	NA	0	0	0	0	0	0	0	0	NA	0	0	0	0	0	Bednet	0	0	NA	0	0	0	0	0	0	0	0	NA	0	0	0	0	0	0	0	0
387	rainy	18+	women	indoors	No	0	0	0	0	0	0	Nothing	0	NA	0	0	0	0	0	0	0	0	NA	0	0	0	0	0	0	Nothing	0	NA	0	0	0	0	0	0	0	0	NA	0	0	0	0	0	0	0	0
388	rainy	between 5 and 11	men	indoors	Yes	0	0	0	0	0	0	Nothing	0	NA	0	0	0	0	0	0	0	0	NA	0	0	0	0	0	Bednet	0	0	NA	0	0	0	0	0	0	Nothing	0	NA	0	0	0	0	0	0	0	0
389	rainy	between 12 and 17	men	indoors	Yes	0	0	0	0	0	0	Nothing	0	NA	0	0	0	0	0	0	Nothing	0	NA	0	0	0	0	0	Bednet	0	0	NA	0	0	0	0	0	0	0	0	NA	0	0	0	0	0	0	0	0
390	rainy	between 12 and 17	men	indoors	Yes	0	0	0	0	0	0	Nothing	0	NA	0	0	0	0	0	0	0	0	NA	0	0	0	0	0	Bednet	0	0	NA	0	0	0	0	0	0	0	0	NA	0	0	0	0	0	0	0	0
391	rainy	between 12 and 17	men	indoors	No	0	0	0	0	0	0	Nothing	0	NA	0	0	0	0	0	0	0	0	NA	0	0	0	0	0	0	Nothing	0	NA	0	0	0	0	0	0	0	0	NA	0	0	0	0	0	0	0	0
392	rainy	between 12 and 17	men	indoors	Yes	0	0	0	0	0	0	Nothing	0	NA	0	0	0	0	0	0	0	0	NA	0	0	0	0	0	Bednet	0	0	NA	0	0	0	0	0	0	0	0	NA	0	0	0	0	0	0	0	0
393	rainy	18+	women	indoors	No	0	0	0	Smoke	0	0	0	0	NA	0	0	0	0	0	0	0	0	NA	0	0	0	Smoke	0	0	0	0	NA	0	0	0	0	0	0	0	0	NA	0	0	0	0	0	0	0	0
394	rainy	18+	women	indoors	Yes	0	0	0	0	0	0	0	0	NA	0	0	0	0	0	0	0	0	NA	0	0	0	0	0	Bednet	0	0	NA	0	0	0	0	0	0	0	0	NA	0	0	0	0	0	0	Nothing	0
395	rainy	between 5 and 11	women	indoors	Yes	0	0	0	0	0	0	0	0	NA	0	0	0	0	0	0	0	0	NA	0	0	0	0	0	Bednet	0	0	NA	0	0	0	0	0	0	0	0	NA	0	0	0	0	0	0	0	0
396	rainy	18+	women	indoors	Yes	0	0	0	0	0	0	0	0	NA	0	0	0	0	0	0	0	0	NA	0	0	0	0	0	Bednet	0	0	NA	0	0	0	0	0	0	0	0	NA	0	0	0	0	0	0	0	0
397	rainy	between 12 and 17	men	indoors	Yes	0	0	0	0	0	0	0	0	NA	0	0	0	0	0	0	0	0	NA	0	0	0	0	0	Bednet	0	0	NA	0	0	0	0	0	0	0	0	NA	0	0	0	0	0	0	0	0
398	rainy	between 5 and 11	men	indoors	Yes	0	0	0	0	0	0	0	0	NA	0	0	0	0	0	0	0	0	NA	0	0	0	0	0	Bednet	0	0	NA	0	0	0	0	0	0	0	0	NA	0	0	0	0	0	0	Nothing	0
399	rainy	between 12 and 17	men	indoors	Yes	0	0	0	Smoke	0	0	0	0	NA	0	0	0	0	0	0	0	0	NA	0	0	0	0	0	Bednet	0	0	NA	0	0	0	0	0	0	0	0	NA	0	0	0	0	0	0	0	0
400	rainy	18+	women	indoors	No	0	0	0	0	0	0	0	0	NA	0	0	0	0	0	0	0	0	NA	0	0	0	0	0	0	0	Others	VENTUINHA	0	0	0	0	0	0	0	0	NA	0	0	0	0	0	0	0	0
401	rainy	18+	women	indoors	Yes	0	0	0	0	0	0	0	0	NA	0	0	0	0	0	0	0	0	NA	0	0	0	0	0	Bednet	0	0	NA	0	0	0	0	0	0	0	0	NA	0	0	0	0	0	0	0	0
402	rainy	between 5 and 11	men	indoors	Yes	0	0	0	0	0	0	0	0	NA	0	0	0	0	0	0	0	0	NA	0	0	0	0	0	Bednet	0	0	NA	0	0	0	0	0	0	0	0	NA	0	0	0	0	0	0	0	0
403	rainy	between 5 and 11	men	indoors	Yes	0	0	0	0	0	0	0	0	NA	0	0	0	0	0	0	0	0	NA	0	0	0	0	0	Bednet	0	0	NA	0	0	0	0	0	0	0	0	NA	0	0	0	0	0	0	0	0
404	rainy	between 5 and 11	men	indoors	No	0	0	0	0	0	0	0	0	NA	0	0	0	0	0	0	0	0	NA	0	0	0	0	0	0	Nothing	0	NA	0	0	0	0	0	0	0	0	NA	0	0	0	0	0	0	0	0
405	rainy	between 12 and 17	men	indoors	No	0	0	0	0	0	0	0	0	NA	0	0	0	0	0	0	0	0	NA	0	0	0	0	0	0	Nothing	0	NA	0	0	0	0	0	0	0	0	NA	0	0	0	0	0	0	0	0
406	rainy	18+	women	indoors	No	0	0	0	0	0	0	Nothing	0	NA	0	0	0	0	0	0	0	0	NA	0	0	0	0	0	0	Nothing	0	NA	0	0	0	0	0	0	0	0	NA	0	0	0	0	0	0	0	0
407	rainy	between 12 and 17	men	indoors	No	0	0	0	0	0	0	0	0	NA	0	0	0	0	0	0	0	0	NA	0	0	0	0	0	0	Nothing	0	NA	0	0	0	0	0	0	0	0	NA	0	0	0	0	0	0	0	0
408	rainy	18+	women	indoors	Yes	0	0	0	0	0	0	Nothing	0	NA	0	0	0	0	0	0	0	0	NA	0	0	0	0	0	Bednet	0	0	NA	0	0	0	0	0	0	Nothing	0	NA	0	0	0	0	0	0	Nothing	0
409	rainy	18+	women	indoors	Yes	0	0	0	0	0	0	Nothing	0	NA	0	0	0	0	0	0	0	0	NA	0	0	0	0	0	Bednet	0	0	NA	0	0	0	0	0	0	0	0	NA	0	0	0	0	0	0	0	0
410	rainy	between 12 and 17	men	indoors	Yes	0	0	0	0	0	0	Nothing	0	NA	0	0	0	0	0	0	0	0	NA	0	0	0	0	0	Bednet	0	0	NA	0	0	0	0	0	0	Nothing	0	NA	0	0	0	0	0	0	Nothing	0
411	rainy	between 12 and 17	men	indoors	Yes	0	0	0	0	0	0	Nothing	0	NA	0	0	0	0	0	0	0	0	NA	0	0	0	0	0	Bednet	0	0	NA	0	0	0	0	0	0	0	0	NA	0	0	0	0	0	0	0	0
412	rainy	18+	men	indoors	Yes	0	0	0	0	0	0	Nothing	0	NA	0	0	0	0	0	0	0	0	NA	0	0	0	0	0	Bednet	0	0	NA	0	0	0	0	0	0	Nothing	0	NA	0	0	0	0	0	0	Nothing	0
413	rainy	between 12 and 17	women	indoors	Yes	0	0	0	0	0	0	Nothing	0	NA	0	0	0	0	0	0	0	0	NA	0	0	0	0	0	Bednet	0	0	NA	0	0	0	0	0	0	0	0	NA	0	0	0	0	0	0	0	0
414	rainy	between 5 and 11	women	indoors	Yes	0	0	0	0	0	0	0	0	NA	0	0	0	0	0	0	0	0	NA	0	0	0	0	0	Bednet	0	0	NA	0	0	0	0	0	0	0	0	NA	0	0	0	0	0	0	0	0
415	rainy	between 12 and 17	women	indoors	Yes	0	0	0	0	0	0	0	0	NA	0	0	0	0	0	0	0	0	NA	0	0	0	0	0	Bednet	0	0	NA	0	0	0	0	0	0	0	0	NA	0	0	0	0	0	0	0	0
416	rainy	between 12 and 17	women	indoors	No	0	0	0	0	0	0	0	0	NA	0	0	0	0	0	0	0	0	NA	0	0	0	0	0	0	Nothing	0	NA	0	0	0	0	0	0	0	0	NA	0	0	0	0	0	0	0	0
417	rainy	18+	women	indoors	Yes	0	0	0	Smoke	0	0	0	0	NA	0	0	0	0	0	0	0	0	NA	0	0	0	Smoke	0	Bednet	0	0	NA	0	0	0	0	0	0	Nothing	0	NA	0	0	0	0	0	0	0	0
418	rainy	between 12 and 17	women	indoors	No	0	0	0	0	0	0	0	0	NA	0	0	0	0	0	0	0	0	NA	0	0	0	0	0	0	Nothing	0	NA	0	0	0	0	0	0	0	0	NA	0	0	0	0	0	0	0	0
419	rainy	18+	men	indoors	No	0	0	0	0	0	0	Nothing	0	NA	0	0	0	0	0	0	0	0	NA	0	0	0	0	0	0	Nothing	0	NA	0	0	0	0	0	0	Nothing	0	NA	0	0	0	0	0	0	Nothing	0
420	rainy	18+	women	indoors	Yes	0	0	0	0	0	0	0	0	NA	0	0	0	0	0	0	0	0	NA	0	0	0	0	0	Bednet	0	0	NA	0	0	0	0	0	0	0	0	NA	0	0	0	0	0	0	0	0
421	rainy	18+	men	indoors	Yes	0	0	0	0	0	0	0	0	NA	0	0	0	0	0	0	0	0	NA	0	0	0	0	0	Bednet	0	0	NA	0	0	0	0	0	0	0	0	NA	0	0	0	0	0	0	0	0
422	rainy	between 5 and 11	men	indoors	Yes	0	0	0	0	0	0	Nothing	0	NA	0	0	0	0	0	0	0	0	NA	0	0	0	0	0	Bednet	0	0	NA	0	0	0	0	0	0	0	0	NA	0	0	0	0	0	0	0	0
423	rainy	18+	women	indoors	No	0	0	0	0	0	0	Nothing	0	NA	0	0	0	0	0	0	0	0	NA	0	0	0	0	0	0	Nothing	0	NA	0	0	0	0	0	0	0	0	NA	0	0	0	0	0	0	0	0
424	rainy	18+	women	indoors	Yes	0	0	0	0	0	0	Nothing	0	NA	0	0	0	0	0	0	0	0	NA	0	0	0	0	0	Bednet	0	0	NA	0	0	0	0	0	0	0	0	NA	0	0	0	0	0	0	0	0
425	rainy	18+	women	indoors	Yes	0	0	0	0	0	0	0	0	NA	0	0	0	0	0	0	0	0	NA	0	0	0	0	0	Bednet	0	0	NA	0	0	0	0	0	0	Nothing	0	NA	0	0	0	0	0	0	0	0
426	rainy	between 5 and 11	men	indoors	Yes	0	0	0	0	0	0	0	0	NA	0	0	0	0	0	0	0	0	NA	0	0	0	0	0	Bednet	0	0	NA	0	0	0	0	0	0	0	0	NA	0	0	0	0	0	0	0	0
427	rainy	between 5 and 11	women	indoors	Yes	0	0	0	0	0	0	0	0	NA	0	0	0	0	0	0	0	0	NA	0	0	0	0	0	Bednet	0	0	NA	0	0	0	0	0	0	0	0	NA	0	0	0	0	0	0	0	0
428	rainy	18+	women	indoors	Yes	0	0	0	0	0	0	0	0	NA	0	0	0	0	0	0	0	0	NA	0	0	0	0	0	Bednet	0	0	NA	0	0	0	0	0	0	0	0	NA	0	0	0	0	0	0	0	0
429	rainy	18+	women	indoors	No	0	0	0	0	0	0	0	0	NA	0	0	0	0	0	0	0	0	NA	0	0	0	0	0	Bednet	0	0	NA	0	0	0	0	0	0	0	0	NA	0	0	0	0	0	0	0	0
430	rainy	between 5 and 11	men	indoors	Yes	0	0	0	Smoke	Clothing	0	0	0	NA	0	0	0	0	0	0	0	0	NA	0	0	0	0	0	Bednet	0	0	NA	0	0	0	0	0	0	0	0	NA	0	0	0	0	0	0	0	0
431	rainy	between 12 and 17	women	indoors	No	0	0	0	0	0	0	Nothing	0	NA	0	0	0	0	0	0	0	0	NA	0	0	0	0	0	0	Nothing	0	NA	0	0	0	0	0	0	0	0	NA	0	0	0	0	0	0	0	0
432	rainy	between 12 and 17	women	indoors	No	0	0	0	0	0	0	0	0	NA	0	0	0	0	0	0	0	0	NA	0	0	0	0	0	0	Nothing	0	NA	0	0	0	0	0	0	0	0	NA	0	0	0	0	0	0	0	0
433	rainy	between 5 and 11	men	indoors	Yes	0	0	0	0	0	0	Nothing	0	NA	0	0	0	0	0	0	0	0	NA	0	0	0	0	0	Bednet	0	0	NA	0	0	0	0	0	0	0	0	NA	0	0	0	0	0	0	0	0
434	rainy	18+	women	indoors	No	0	0	0	0	0	0	0	0	NA	0	0	0	0	0	0	0	0	NA	0	0	0	0	0	0	Nothing	0	NA	0	0	0	0	0	0	0	0	NA	0	0	0	0	0	0	0	0
435	rainy	between 12 and 17	men	indoors	No	0	0	0	0	0	0	0	0	NA	0	0	0	0	0	0	0	0	NA	0	0	0	0	0	0	Nothing	0	NA	0	0	0	0	0	0	0	0	NA	0	0	0	0	0	0	0	0
436	rainy	between 5 and 11	women	indoors	No	0	0	0	0	0	0	Nothing	0	NA	0	0	0	0	0	0	0	0	NA	0	0	0	0	0	0	Nothing	0	NA	0	0	0	0	0	0	Nothing	0	NA	0	0	0	0	0	0	Nothing	0
437	rainy	18+	men	indoors	No	0	0	0	0	0	0	0	0	NA	0	0	0	0	0	0	0	0	NA	0	0	0	0	0	0	Nothing	0	NA	0	0	0	0	0	0	0	0	NA	0	0	0	0	0	0	0	0
438	rainy	between 12 and 17	women	indoors	Yes	0	0	0	0	0	0	0	0	NA	0	0	0	0	0	0	0	0	NA	0	0	0	0	0	Bednet	0	0	NA	0	0	0	0	0	0	0	0	NA	0	0	0	0	0	0	0	0
439	rainy	between 5 and 11	women	indoors	No	0	0	0	Smoke	0	0	0	0	NA	0	0	0	0	0	0	0	0	NA	0	0	0	0	0	0	Nothing	0	NA	0	0	0	0	0	0	0	0	NA	0	0	0	0	0	0	0	0
440	rainy	18+	women	indoors	No	0	0	0	0	0	0	0	0	NA	0	0	0	0	0	0	0	0	NA	0	Charcoal	0	0	0	0	0	0	NA	0	0	0	0	0	0	0	0	NA	0	0	0	0	0	0	0	0
441	rainy	between 12 and 17	women	indoors	No	0	0	0	0	Clothing	0	0	0	NA	0	0	0	0	Clothing	0	0	0	NA	0	0	0	0	0	0	Nothing	0	NA	0	0	0	0	0	0	0	0	NA	0	0	0	0	0	0	0	0
442	rainy	between 12 and 17	women	indoors	No	0	0	0	0	0	0	Nothing	0	NA	0	0	0	0	0	0	0	0	NA	0	0	0	0	0	0	Nothing	0	NA	0	0	0	0	0	0	Nothing	0	NA	0	0	0	0	0	0	Nothing	0
443	rainy	18+	women	indoors	Yes	0	0	0	0	Clothing	0	0	0	NA	0	0	0	0	0	0	0	0	NA	0	0	0	0	0	Bednet	0	0	NA	0	0	0	0	0	0	Nothing	0	NA	0	0	0	0	0	0	Nothing	0
444	rainy	18+	women	indoors	Yes	0	0	0	0	0	0	0	0	NA	0	0	0	0	0	0	0	0	NA	0	0	0	0	0	Bednet	0	0	NA	0	0	0	0	0	0	0	0	NA	0	0	0	0	0	0	0	0
445	rainy	between 12 and 17	men	indoors	Yes	0	0	0	0	0	0	0	0	NA	0	0	0	0	0	0	0	0	NA	0	0	0	0	0	Bednet	0	0	NA	0	0	0	0	0	0	0	0	NA	0	0	0	0	0	0	Nothing	0
446	rainy	18+	men	indoors	Yes	0	0	0	0	0	0	Nothing	0	NA	0	0	0	0	0	0	0	0	NA	0	0	0	0	0	Bednet	0	0	NA	0	0	0	0	Clothing	0	0	0	NA	0	0	0	0	0	0	Nothing	0
447	rainy	18+	women	indoors	Yes	0	0	0	0	0	0	0	0	NA	0	0	0	0	0	0	0	0	NA	0	0	0	0	0	Bednet	0	0	NA	0	0	0	0	0	0	0	0	NA	0	0	0	0	0	0	Nothing	0
448	rainy	18+	women	indoors	Yes	0	0	0	Smoke	0	0	0	0	NA	0	0	0	0	0	0	Nothing	0	NA	0	0	0	0	0	Bednet	0	0	NA	0	0	0	0	0	0	0	0	NA	0	0	0	0	0	0	0	0
449	rainy	between 12 and 17	men	indoors	No	0	0	0	0	0	0	0	0	NA	0	0	0	0	0	0	0	0	NA	0	0	0	0	0	0	Nothing	0	NA	0	0	0	0	0	0	0	0	NA	0	0	0	0	0	0	0	0
450	rainy	between 5 and 11	women	indoors	Yes	0	0	0	0	0	0	0	0	NA	0	0	0	0	0	0	0	0	NA	0	0	0	0	0	Bednet	0	0	NA	0	0	0	0	0	0	0	0	NA	0	0	0	0	0	0	0	0
451	rainy	between 12 and 17	men	indoors	Yes	0	0	0	0	0	0	0	0	NA	0	0	0	0	0	0	0	0	NA	0	0	0	0	0	Bednet	0	0	NA	0	0	0	0	0	0	0	0	NA	0	0	0	0	0	0	0	0
452	rainy	between 12 and 17	men	indoors	Yes	0	0	0	0	0	0	0	0	NA	0	0	0	0	0	0	0	0	NA	0	0	0	0	0	Bednet	0	0	NA	0	0	0	0	0	0	0	0	NA	0	0	0	0	0	0	0	0
453	rainy	between 12 and 17	men	indoors	No	0	0	0	0	0	0	0	0	NA	0	0	0	0	0	0	0	0	NA	0	0	0	0	0	0	Nothing	0	NA	0	0	0	0	0	0	0	0	NA	0	0	0	0	0	0	0	0
454	rainy	between 5 and 11	women	indoors	Yes	0	0	0	0	0	0	Nothing	0	NA	0	0	0	0	0	0	0	0	NA	0	0	0	0	0	Bednet	0	0	NA	0	0	0	0	0	0	0	0	NA	0	0	0	0	0	0	0	0
455	rainy	18+	women	indoors	No	0	0	0	0	0	0	0	0	NA	0	0	0	0	0	0	0	0	NA	Spray	0	0	0	0	0	0	0	NA	0	0	0	0	0	0	0	0	NA	0	0	0	0	0	0	0	0
456	rainy	between 12 and 17	women	indoors	No	0	0	0	0	0	0	Nothing	0	NA	0	0	0	0	0	0	0	0	NA	0	0	0	0	0	0	Nothing	0	NA	0	0	0	0	0	0	Nothing	0	NA	0	0	0	0	0	0	0	0
457	rainy	between 5 and 11	men	indoors	Yes	0	0	0	0	0	0	0	0	NA	0	0	0	0	0	0	0	0	NA	0	0	0	0	0	Bednet	0	0	NA	0	0	0	0	0	0	0	0	NA	0	0	0	0	0	0	0	0
458	rainy	between 5 and 11	men	indoors	Yes	0	0	0	0	0	0	Nothing	0	NA	0	0	0	0	0	0	Nothing	0	NA	0	0	0	0	0	Bednet	0	0	NA	0	0	0	0	0	0	0	0	NA	0	0	0	0	0	0	0	0
459	rainy	18+	men	indoors	Yes	0	0	0	0	0	0	Nothing	0	NA	0	0	0	0	0	0	0	0	NA	0	0	0	0	0	Bednet	0	0	NA	0	0	0	0	0	0	0	0	NA	0	0	0	0	0	0	0	0
460	rainy	between 12 and 17	women	indoors	Yes	0	0	0	0	0	0	0	0	NA	0	0	0	0	0	0	0	0	NA	0	0	0	0	0	Bednet	0	0	NA	0	0	0	0	0	0	0	0	NA	0	0	0	0	0	0	0	0
461	rainy	between 12 and 17	men	indoors	Yes	0	0	0	0	0	0	0	0	NA	0	0	0	0	0	0	0	0	NA	0	0	0	0	0	Bednet	0	0	NA	0	0	0	0	0	0	0	0	NA	0	0	0	0	0	0	0	0
462	rainy	between 12 and 17	women	indoors	Yes	0	0	0	0	0	0	Nothing	0	NA	0	0	0	0	0	0	0	0	NA	0	0	0	0	0	Bednet	0	0	NA	0	0	0	0	0	0	0	0	NA	0	0	0	0	0	0	0	0
463	rainy	between 12 and 17	men	indoors	No	0	0	0	0	0	0	Nothing	0	NA	0	0	0	0	0	0	Nothing	0	NA	0	0	0	0	0	0	Nothing	0	NA	0	0	0	0	0	0	0	0	NA	0	0	0	0	0	0	0	0
464	rainy	between 5 and 11	men	indoors	No	0	0	0	0	0	0	0	0	NA	0	0	0	0	0	0	0	0	NA	0	0	0	0	0	0	Nothing	0	NA	0	0	0	0	0	0	0	0	NA	0	0	0	0	0	0	0	0
465	rainy	18+	men	indoors	Yes	0	0	0	0	0	0	0	0	NA	0	0	0	0	0	0	0	0	NA	0	0	0	0	0	Bednet	0	0	NA	0	0	0	0	0	0	0	0	NA	0	0	0	0	0	0	0	0
466	rainy	between 5 and 11	men	indoors	Yes	0	0	0	0	0	0	0	0	NA	0	0	0	0	0	0	0	0	NA	0	0	0	0	0	Bednet	0	0	NA	0	0	0	0	0	0	0	0	NA	0	0	0	0	0	0	0	0
467	rainy	18+	women	indoors	No	0	0	0	0	0	0	0	0	NA	0	0	0	0	0	0	Nothing	0	NA	0	0	0	0	0	0	Nothing	0	NA	0	0	0	0	0	0	0	0	NA	0	0	0	0	0	0	0	0
468	rainy	18+	women	indoors	No	0	0	0	0	0	0	0	0	NA	0	0	0	0	0	0	Nothing	0	NA	0	0	0	0	0	0	0	Others	VENTILADOR	0	0	0	0	0	0	0	0	NA	0	0	0	0	0	0	0	0
469	rainy	18+	women	indoors	Yes	0	0	0	0	0	0	Nothing	0	NA	0	0	0	0	0	0	0	0	NA	0	0	0	0	0	Bednet	0	0	NA	0	0	0	0	0	0	0	0	NA	0	0	0	0	0	0	0	0
470	rainy	between 5 and 11	men	indoors	Yes	0	0	0	0	0	0	0	0	NA	0	0	0	0	0	0	0	0	NA	0	0	0	0	0	Bednet	0	0	NA	0	0	0	0	0	0	0	0	NA	0	0	0	0	0	0	0	0
471	rainy	18+	women	indoors	Yes	0	0	0	0	0	0	Nothing	0	NA	0	0	0	0	0	0	0	0	NA	0	0	0	0	0	Bednet	0	0	NA	0	0	0	0	0	0	Nothing	0	NA	0	0	0	0	0	0	Nothing	0
472	rainy	18+	men	indoors	No	0	0	0	0	0	0	0	0	NA	0	0	0	0	0	0	0	0	NA	0	0	0	0	0	Bednet	0	0	NA	0	0	0	0	0	0	Nothing	0	NA	0	0	0	0	0	0	0	0
473	rainy	between 12 and 17	women	indoors	No	0	0	0	0	0	0	0	0	NA	0	0	0	0	0	0	0	0	NA	0	0	0	0	0	0	Nothing	0	NA	0	0	0	0	0	0	0	0	NA	0	0	0	0	0	0	0	0
474	rainy	between 12 and 17	men	indoors	Yes	0	0	0	0	0	0	Nothing	0	NA	0	0	0	0	0	0	0	0	NA	0	0	0	0	0	Bednet	0	0	NA	0	0	0	0	0	0	Nothing	0	NA	0	0	0	0	0	0	0	0
475	rainy	18+	women	indoors	Yes	0	0	0	0	Clothing	0	0	0	NA	0	0	0	0	0	0	0	0	NA	0	0	0	0	0	Bednet	0	0	NA	0	0	0	0	0	0	0	0	NA	0	0	0	0	0	0	0	0
476	rainy	between 12 and 17	women	indoors	No	0	0	0	0	0	0	0	0	NA	0	0	0	0	0	0	0	0	NA	0	0	0	0	0	0	Nothing	0	NA	0	0	0	0	0	0	0	0	NA	0	0	0	0	0	0	0	0
477	rainy	18+	women	indoors	No	0	0	0	0	0	0	Nothing	0	NA	0	0	0	0	0	0	0	0	NA	0	0	0	0	0	0	Nothing	0	NA	0	0	0	0	0	0	0	0	NA	0	0	0	0	0	0	0	0
478	rainy	between 5 and 11	women	indoors	Yes	0	0	0	0	0	0	Nothing	0	NA	0	0	0	0	0	0	0	0	NA	0	0	0	0	0	Bednet	0	0	NA	0	0	0	0	0	0	0	0	NA	0	0	0	0	0	0	0	0
479	rainy	between 12 and 17	men	indoors	Yes	0	0	0	0	0	0	0	0	NA	0	0	0	0	0	0	0	0	NA	0	0	0	0	0	Bednet	0	0	NA	0	0	0	0	0	0	0	0	NA	0	0	0	0	0	0	0	0
480	rainy	between 5 and 11	women	indoors	Yes	0	0	0	0	0	0	0	0	NA	0	0	0	0	0	0	0	0	NA	0	0	0	0	0	Bednet	0	0	NA	0	0	0	0	0	0	0	0	NA	0	0	0	0	0	0	0	0
481	rainy	18+	women	indoors	Yes	0	0	0	0	0	0	Nothing	0	NA	0	0	0	0	0	0	0	0	NA	0	0	0	0	0	Bednet	0	0	NA	0	0	0	0	0	0	Nothing	0	NA	0	0	0	0	0	0	0	0
482	rainy	between 5 and 11	women	indoors	Yes	0	0	0	0	0	0	0	0	NA	0	0	0	0	0	0	0	0	NA	0	0	0	0	0	Bednet	0	0	NA	0	0	0	0	0	0	0	0	NA	0	0	0	0	0	0	0	0
483	rainy	between 5 and 11	men	indoors	Yes	0	0	0	0	0	0	0	0	NA	0	0	0	0	0	0	0	0	NA	0	0	0	0	0	Bednet	0	0	NA	0	0	0	0	0	0	0	0	NA	0	0	0	0	0	0	0	0
484	rainy	between 5 and 11	women	indoors	Yes	0	0	0	0	0	0	0	0	NA	0	0	0	0	0	0	0	0	NA	0	0	0	0	0	Bednet	0	0	NA	0	0	0	0	0	0	0	0	NA	0	0	0	0	0	0	0	0
485	rainy	between 12 and 17	men	indoors	Yes	0	0	0	0	0	0	Nothing	0	NA	0	0	0	0	0	0	0	0	NA	0	0	0	0	0	Bednet	0	0	NA	0	0	0	0	0	0	Nothing	0	NA	0	0	0	0	0	0	0	0
486	rainy	between 12 and 17	men	indoors	No	0	0	0	0	0	0	Nothing	0	NA	0	0	0	0	0	0	Nothing	0	NA	0	0	0	0	0	0	Nothing	0	NA	0	0	0	0	0	0	0	0	NA	0	0	0	0	0	0	0	0
487	rainy	between 5 and 11	women	indoors	No	0	0	0	0	0	0	Nothing	0	NA	0	0	0	0	0	0	0	0	NA	0	0	0	0	0	0	Nothing	0	NA	0	0	0	0	Clothing	0	0	0	NA	0	0	0	0	Clothing	0	0	0
488	rainy	18+	men	indoors	Yes	0	0	0	0	0	0	Nothing	0	NA	0	0	0	0	0	0	0	0	NA	0	0	0	0	0	Bednet	0	0	NA	0	0	0	0	0	0	0	0	NA	0	0	0	0	0	0	0	0
489	rainy	between 5 and 11	men	indoors	No	0	0	0	0	0	0	Nothing	0	NA	0	0	0	0	0	0	0	0	NA	0	0	0	0	0	0	Nothing	0	NA	0	0	0	0	0	0	0	0	NA	0	0	0	0	0	0	0	0
490	rainy	18+	men	indoors	Yes	0	0	0	0	0	0	0	0	NA	0	0	0	0	0	0	0	0	NA	0	0	0	0	0	Bednet	0	0	NA	0	0	0	0	0	0	Nothing	0	NA	0	0	0	0	0	0	0	0
491	rainy	between 5 and 11	women	indoors	Yes	0	0	0	0	0	0	0	0	NA	0	0	0	0	0	0	0	0	NA	0	0	0	0	0	Bednet	0	0	NA	0	0	0	0	0	0	0	0	NA	0	0	0	0	0	0	0	0
492	rainy	18+	men	indoors	No	0	0	0	0	0	0	Nothing	0	NA	0	0	0	0	0	0	0	0	NA	0	0	0	0	0	0	Nothing	0	NA	0	0	0	0	0	0	Nothing	0	NA	0	0	0	0	0	0	Nothing	0
493	rainy	between 5 and 11	women	indoors	No	0	0	0	0	0	0	0	0	NA	0	0	0	0	0	0	0	0	NA	0	0	0	0	0	0	Nothing	0	NA	0	0	0	0	0	0	0	0	NA	0	0	0	0	0	0	0	0
494	rainy	18+	women	indoors	Yes	0	0	0	0	0	0	0	0	NA	0	0	0	0	0	0	0	0	NA	0	0	0	0	0	Bednet	0	0	NA	0	0	0	0	0	0	0	0	NA	0	0	0	0	0	0	0	0
495	rainy	between 12 and 17	men	indoors	Yes	0	0	0	0	0	0	0	0	NA	0	0	0	0	0	0	Nothing	0	NA	0	0	0	0	0	Bednet	0	0	NA	0	0	0	0	0	0	0	0	NA	0	0	0	0	0	0	0	0
496	rainy	between 5 and 11	men	indoors	Yes	0	0	0	0	0	0	Nothing	0	NA	0	0	0	0	0	0	0	0	NA	0	0	0	0	0	Bednet	0	0	NA	0	0	0	0	0	0	0	0	NA	0	0	0	0	0	0	0	0
497	rainy	18+	women	indoors	Yes	0	0	0	0	0	0	Nothing	0	NA	0	0	0	0	0	0	0	0	NA	0	0	0	0	0	Bednet	0	0	NA	0	0	0	0	0	0	0	0	NA	0	0	0	0	0	0	0	0
498	rainy	between 5 and 11	women	indoors	Yes	0	0	0	Smoke	0	0	0	0	NA	0	0	0	0	0	0	0	0	NA	0	0	0	0	0	Bednet	0	0	NA	0	0	0	0	0	0	0	0	NA	0	0	0	0	0	0	0	0
499	rainy	between 12 and 17	women	indoors	Yes	0	0	0	0	0	0	0	0	NA	0	0	0	0	0	0	0	0	NA	0	0	0	0	0	Bednet	0	0	NA	0	0	0	0	0	0	0	0	NA	0	0	0	0	0	0	0	0
500	rainy	between 12 and 17	women	indoors	No	0	0	0	0	0	0	Nothing	0	NA	0	0	0	0	0	0	Nothing	0	NA	0	0	0	0	0	0	Nothing	0	NA	0	0	0	0	0	0	0	0	NA	0	0	0	0	0	0	0	0
501	rainy	18+	women	indoors	No	0	0	0	0	0	0	Nothing	0	NA	0	0	0	0	0	0	0	0	NA	0	0	0	0	0	0	Nothing	0	NA	0	0	0	0	0	0	0	0	NA	0	0	0	0	0	0	0	0
502	rainy	between 5 and 11	women	indoors	Yes	0	0	0	0	0	0	Nothing	0	NA	0	0	0	0	0	0	0	0	NA	0	0	0	0	0	Bednet	0	0	NA	0	0	0	0	0	0	0	0	NA	0	0	0	0	0	0	0	0
503	rainy	18+	men	indoors	Yes	0	0	0	0	0	0	0	0	NA	0	0	0	0	0	0	0	0	NA	0	0	0	0	0	Bednet	0	0	NA	0	0	0	0	0	0	0	0	NA	0	0	0	0	0	0	0	0
504	rainy	18+	women	indoors	Yes	0	0	0	0	0	0	Nothing	0	NA	0	0	0	0	0	0	0	0	NA	0	0	0	0	0	Bednet	0	0	NA	0	0	0	0	0	0	0	0	NA	0	0	0	0	0	0	0	0
505	rainy	between 5 and 11	men	indoors	Yes	0	0	0	0	Clothing	0	0	0	NA	0	0	0	0	0	0	0	0	NA	0	0	0	0	0	Bednet	0	0	NA	0	0	0	0	0	0	0	0	NA	0	0	0	0	0	0	0	0
506	rainy	18+	men	indoors	No	0	0	0	0	0	0	0	0	NA	0	0	0	0	0	0	0	0	NA	0	0	0	0	0	0	Nothing	0	NA	0	0	0	0	0	0	0	0	NA	0	0	0	0	0	0	0	0
507	rainy	between 5 and 11	men	indoors	No	0	0	0	0	0	0	Nothing	0	NA	0	0	0	0	0	0	0	0	NA	0	0	0	0	0	0	Nothing	0	NA	0	0	0	0	0	0	0	0	NA	0	0	0	0	0	0	0	0
508	rainy	between 12 and 17	women	indoors	No	0	0	0	0	0	0	0	0	NA	0	0	0	0	0	0	0	0	NA	0	0	0	0	0	0	Nothing	0	NA	0	0	0	0	0	0	0	0	NA	0	0	0	0	0	0	Nothing	0
509	rainy	between 12 and 17	women	indoors	No	0	0	0	0	0	0	Nothing	0	NA	0	0	0	0	0	0	0	0	NA	0	0	0	0	0	0	Nothing	0	NA	0	0	0	0	0	0	0	0	NA	0	0	0	0	0	0	0	0
510	rainy	18+	women	indoors	Yes	0	0	0	0	Clothing	0	0	0	NA	0	0	0	0	0	0	0	0	NA	0	0	0	0	0	Bednet	0	0	NA	0	0	0	0	0	0	0	0	NA	0	0	0	0	0	0	0	0
511	rainy	between 12 and 17	men	indoors	Yes	0	0	0	0	0	0	0	0	NA	0	0	0	0	0	0	0	0	NA	0	0	0	0	0	Bednet	0	0	NA	0	0	0	0	0	0	0	0	NA	0	0	0	0	0	0	0	0
512	rainy	between 5 and 11	men	indoors	Yes	0	Charcoal	0	0	0	0	0	0	NA	0	0	0	0	0	0	0	0	NA	0	0	0	0	0	Bednet	0	0	NA	0	0	0	0	0	0	0	0	NA	0	0	0	0	0	0	0	0
513	rainy	18+	women	indoors	Yes	0	0	0	0	0	0	0	0	NA	0	0	0	0	0	0	0	0	NA	0	0	0	0	0	Bednet	0	0	NA	0	0	0	0	0	0	0	0	NA	0	0	0	0	0	0	0	0
514	rainy	18+	women	indoors	Yes	0	0	0	0	0	0	Nothing	0	NA	0	0	0	0	0	0	0	0	NA	0	0	0	0	0	Bednet	0	0	NA	0	0	0	0	0	0	0	0	NA	0	0	0	0	0	0	0	0
515	rainy	between 12 and 17	men	indoors	Yes	0	0	0	0	0	0	Nothing	0	NA	0	0	0	0	0	0	0	0	NA	0	0	0	0	0	Bednet	0	0	NA	0	0	0	0	0	0	0	0	NA	0	0	0	0	0	0	0	0
516	rainy	18+	men	indoors	Yes	0	0	0	0	0	0	Nothing	0	NA	0	0	0	0	0	0	0	0	NA	0	0	0	0	0	Bednet	0	0	NA	0	0	0	0	0	0	0	0	NA	0	0	0	0	0	0	0	0
517	rainy	18+	men	indoors	Yes	0	0	0	0	0	0	0	0	NA	0	0	0	0	0	0	0	0	NA	0	0	0	0	0	Bednet	0	0	NA	0	0	0	0	0	0	0	0	NA	0	0	0	0	0	0	0	0
518	rainy	between 12 and 17	women	indoors	Yes	0	0	0	0	0	0	0	0	NA	0	0	0	0	0	0	0	0	NA	0	0	0	0	0	Bednet	0	0	NA	0	0	0	0	0	0	Nothing	0	NA	0	0	0	0	0	0	Nothing	0
519	rainy	18+	women	indoors	No	0	0	0	0	Clothing	0	0	0	NA	0	0	0	0	0	0	0	0	NA	0	0	0	0	0	0	Nothing	0	NA	0	0	0	0	0	0	0	0	NA	0	0	0	0	0	0	0	0
520	rainy	between 5 and 11	men	indoors	No	0	0	0	0	0	0	Nothing	0	NA	0	0	0	0	0	0	0	0	NA	0	0	0	0	0	0	Nothing	0	NA	0	0	0	0	0	0	0	0	NA	0	0	0	0	0	0	0	0
521	rainy	between 12 and 17	men	indoors	Yes	0	0	0	0	0	0	Nothing	0	NA	0	0	0	0	0	0	0	0	NA	0	0	0	0	0	Bednet	0	0	NA	0	0	0	0	0	0	0	0	NA	0	0	0	0	0	0	0	0
522	rainy	between 12 and 17	women	indoors	Yes	0	0	0	Smoke	0	0	0	0	NA	0	0	0	0	0	0	Nothing	0	NA	0	0	0	0	0	Bednet	0	0	NA	0	0	0	0	0	0	0	0	NA	0	0	0	0	0	0	0	0
523	rainy	between 12 and 17	women	indoors	Yes	0	0	0	0	0	0	0	0	NA	0	0	0	0	0	0	0	0	NA	0	0	0	0	0	Bednet	0	0	NA	0	0	0	0	0	0	0	0	NA	0	0	0	0	0	0	Nothing	0
524	rainy	between 12 and 17	women	indoors	Yes	0	0	0	0	0	0	0	0	NA	0	0	0	0	0	0	0	0	NA	0	0	0	0	0	Bednet	0	0	NA	0	0	0	0	0	0	Nothing	0	NA	0	0	0	0	0	0	0	0
525	rainy	between 12 and 17	women	indoors	No	0	0	0	0	0	0	Nothing	0	NA	0	0	0	0	0	0	0	0	NA	0	0	0	0	0	0	Nothing	0	NA	0	0	0	0	0	0	0	0	NA	0	0	0	0	0	0	0	0
526	rainy	18+	women	indoors	Yes	0	0	0	0	0	0	0	0	NA	0	0	0	0	0	0	0	0	NA	0	0	0	0	0	Bednet	0	0	NA	0	0	0	0	0	0	0	0	NA	0	0	0	0	0	0	0	0
527	rainy	between 12 and 17	women	indoors	No	0	0	0	0	0	0	0	0	NA	0	0	0	0	0	0	0	0	NA	0	0	0	0	0	0	Nothing	0	NA	0	0	0	0	0	0	0	0	NA	0	0	0	0	0	0	0	0
528	rainy	18+	men	indoors	No	0	0	0	0	0	0	Nothing	0	NA	0	0	0	0	0	0	0	0	NA	0	0	0	0	0	0	Nothing	0	NA	0	0	0	0	0	0	Nothing	0	NA	0	0	0	0	0	0	Nothing	0
529	rainy	between 5 and 11	women	indoors	Yes	0	0	0	0	0	0	0	0	NA	0	0	0	0	0	0	0	0	NA	0	0	0	0	0	Bednet	0	0	NA	0	0	0	0	0	0	0	0	NA	0	0	0	0	0	0	0	0
530	rainy	between 12 and 17	women	indoors	Yes	0	0	0	0	Clothing	0	0	0	NA	0	0	0	0	0	0	0	0	NA	0	0	0	0	0	Bednet	0	0	NA	0	0	0	0	0	0	0	0	NA	0	0	0	0	0	0	0	0
531	rainy	between 12 and 17	women	indoors	No	0	0	0	0	0	0	Nothing	0	NA	0	0	0	0	0	0	0	0	NA	0	0	0	0	0	0	Nothing	0	NA	0	0	0	0	0	0	Nothing	0	NA	0	0	0	0	0	0	Nothing	0
532	rainy	18+	men	indoors	Yes	0	0	0	0	0	0	Nothing	0	NA	0	0	0	0	0	0	0	0	NA	0	0	0	0	0	Bednet	0	0	NA	0	0	0	0	0	0	Nothing	0	NA	0	0	0	0	0	0	Nothing	0
533	rainy	between 5 and 11	women	indoors	Yes	0	0	0	0	0	0	0	0	NA	0	0	0	0	0	0	0	0	NA	0	0	0	0	0	Bednet	0	0	NA	0	0	0	0	0	0	0	0	NA	0	0	0	0	0	0	0	0
534	rainy	between 12 and 17	men	indoors	Yes	0	0	0	0	0	0	Nothing	0	NA	0	0	0	0	0	0	0	0	NA	0	0	0	0	0	Bednet	0	0	NA	0	0	0	0	0	0	0	0	NA	0	0	0	0	0	0	0	0
535	rainy	between 12 and 17	men	indoors	No	0	0	0	0	0	0	0	0	NA	0	0	0	0	0	0	0	0	NA	0	0	0	0	0	0	Nothing	0	NA	0	0	0	0	0	0	0	0	NA	0	0	0	0	0	0	0	0
536	rainy	between 12 and 17	women	indoors	Yes	0	0	0	0	0	0	Nothing	0	NA	0	0	0	0	0	0	0	0	NA	0	0	0	0	0	Bednet	0	0	NA	0	0	0	0	0	0	Nothing	0	NA	0	0	0	0	0	0	0	0
537	rainy	between 12 and 17	women	indoors	No	0	0	0	0	0	0	0	0	NA	0	0	0	0	0	0	0	0	NA	0	0	0	0	0	0	Nothing	0	NA	0	0	0	0	0	0	0	0	NA	0	0	0	0	0	0	0	0
538	rainy	between 5 and 11	women	indoors	Yes	0	0	0	0	0	0	0	0	NA	0	0	0	0	0	0	0	0	NA	0	0	0	0	0	Bednet	0	0	NA	0	0	0	0	0	0	0	0	NA	0	0	0	0	0	0	0	0
539	rainy	18+	men	indoors	Yes	0	0	0	0	0	0	Nothing	0	NA	0	0	0	0	0	0	0	0	NA	0	0	0	0	0	Bednet	0	0	NA	0	0	0	0	0	0	Nothing	0	NA	0	0	0	0	0	0	Nothing	0
540	rainy	between 5 and 11	men	indoors	No	0	0	0	0	0	0	Nothing	0	NA	0	0	0	0	0	0	0	0	NA	0	0	0	0	0	0	Nothing	0	NA	0	0	0	0	0	0	0	0	NA	0	0	0	0	0	0	0	0
541	rainy	between 12 and 17	women	indoors	No	0	0	0	0	0	0	0	0	NA	0	0	0	0	0	0	0	0	NA	0	0	0	0	0	0	Nothing	0	NA	0	0	0	0	0	0	0	0	NA	0	0	0	0	0	0	0	0
542	rainy	18+	women	indoors	Yes	0	0	0	0	0	0	Nothing	0	NA	0	0	0	0	0	0	0	0	NA	0	0	0	0	0	Bednet	0	0	NA	0	0	0	0	0	0	0	0	NA	0	0	0	0	0	0	Nothing	0
543	rainy	between 5 and 11	men	indoors	Yes	0	0	0	0	0	0	Nothing	0	NA	0	0	0	0	0	0	0	0	NA	0	0	0	0	0	Bednet	0	0	NA	0	0	0	0	0	0	0	0	NA	0	0	0	0	0	0	0	0
544	rainy	between 5 and 11	men	indoors	No	0	0	0	0	0	0	Nothing	0	NA	0	0	0	0	0	0	0	0	NA	0	Charcoal	0	0	0	0	0	0	NA	0	0	0	0	0	0	0	0	NA	0	0	0	0	0	0	0	0
545	rainy	between 5 and 11	men	indoors	Yes	0	0	0	0	0	0	Nothing	0	NA	0	0	0	0	0	0	0	0	NA	0	0	0	0	0	Bednet	0	0	NA	0	0	0	0	0	0	0	0	NA	0	0	0	0	0	0	0	0
546	rainy	18+	women	indoors	Yes	0	0	0	0	0	0	0	0	NA	0	0	0	0	0	0	0	0	NA	0	0	0	0	0	Bednet	0	0	NA	0	0	0	0	0	0	0	0	NA	0	0	0	0	0	0	0	0
547	rainy	between 5 and 11	men	indoors	Yes	0	0	0	0	0	0	Nothing	0	NA	0	0	0	0	0	0	0	0	NA	0	0	0	0	0	Bednet	0	0	NA	0	0	0	0	0	0	0	0	NA	0	0	0	0	0	0	0	0
548	rainy	between 5 and 11	men	indoors	No	0	0	0	0	0	0	Nothing	0	NA	0	0	0	0	0	0	0	0	NA	0	0	0	0	0	0	Nothing	0	NA	0	0	0	0	0	0	0	0	NA	0	0	0	0	0	0	0	0
549	rainy	between 5 and 11	men	indoors	No	0	0	0	0	0	0	Nothing	0	NA	0	0	0	0	0	0	0	0	NA	0	0	0	0	0	0	Nothing	0	NA	0	0	0	0	0	0	0	0	NA	0	0	0	0	0	0	0	0
550	rainy	between 12 and 17	men	indoors	Yes	0	0	0	0	0	0	Nothing	0	NA	0	0	0	0	0	0	0	0	NA	0	0	0	0	0	Bednet	0	0	NA	0	0	0	0	0	0	Nothing	0	NA	0	0	0	0	0	0	0	0
551	rainy	between 12 and 17	men	indoors	No	0	0	0	0	0	0	0	0	NA	0	0	0	0	0	0	Nothing	0	NA	0	0	0	0	0	0	Nothing	0	NA	0	0	0	0	0	0	0	0	NA	0	0	0	0	0	0	0	0
552	rainy	18+	women	indoors	Yes	0	0	0	0	0	0	0	0	NA	0	0	0	0	0	0	0	0	NA	0	0	0	0	0	Bednet	0	0	NA	0	0	0	0	0	0	0	0	NA	0	0	0	0	0	0	0	0
553	rainy	18+	women	indoors	Yes	0	0	0	0	0	0	0	0	NA	0	0	0	0	0	0	0	0	NA	0	0	0	0	0	Bednet	0	0	NA	0	0	0	0	0	0	0	0	NA	0	0	0	0	0	0	0	0
554	rainy	between 5 and 11	men	indoors	Yes	0	0	0	0	0	0	0	0	NA	0	0	0	0	0	0	0	0	NA	0	0	0	0	0	Bednet	0	0	NA	0	0	0	0	0	0	0	0	NA	0	0	0	0	0	0	0	0
555	rainy	between 5 and 11	men	indoors	No	0	0	0	0	0	0	Nothing	0	NA	0	0	0	0	0	0	0	0	NA	0	0	0	0	0	0	Nothing	0	NA	0	0	0	0	0	0	0	0	NA	0	0	0	0	0	0	0	0
556	rainy	between 5 and 11	men	indoors	Yes	0	0	0	0	0	0	Nothing	0	NA	0	0	0	0	0	0	0	0	NA	0	Charcoal	0	0	0	Bednet	0	0	NA	0	0	0	0	0	0	0	0	NA	0	0	0	0	0	0	0	0
557	rainy	between 5 and 11	women	indoors	Yes	0	0	0	0	0	0	Nothing	0	NA	0	0	0	0	0	0	0	0	NA	0	0	0	0	0	Bednet	0	0	NA	0	0	0	0	0	0	0	0	NA	0	0	0	0	0	0	0	0
558	rainy	between 12 and 17	men	indoors	Yes	0	0	0	0	Clothing	0	0	0	NA	0	0	0	0	0	0	0	0	NA	0	0	0	0	0	Bednet	0	0	NA	0	0	0	0	0	0	0	0	NA	0	0	0	0	0	0	0	0
559	rainy	between 12 and 17	women	indoors	No	0	0	0	0	0	0	Nothing	0	NA	0	0	0	0	0	0	Nothing	0	NA	0	0	0	0	0	0	Nothing	0	NA	0	0	0	0	0	0	0	0	NA	0	0	0	0	0	0	0	0
560	rainy	18+	men	indoors	Yes	0	0	0	0	0	0	0	0	NA	0	0	0	0	0	0	Nothing	0	NA	0	0	0	0	0	Bednet	0	0	NA	0	0	0	0	0	0	Nothing	0	NA	0	0	0	0	0	0	0	0
561	rainy	between 5 and 11	women	indoors	Yes	0	0	0	0	0	0	0	0	NA	0	0	0	0	0	0	0	0	NA	0	0	0	0	0	Bednet	0	0	NA	0	0	0	0	0	0	0	0	NA	0	0	0	0	0	0	0	0
562	rainy	between 5 and 11	women	indoors	Yes	0	0	0	0	0	0	0	0	NA	0	0	0	0	0	0	0	0	NA	0	0	0	0	0	Bednet	0	0	NA	0	0	0	0	0	0	0	0	NA	0	0	0	0	0	0	0	0
563	rainy	between 5 and 11	women	indoors	Yes	0	0	0	0	0	0	0	0	NA	0	0	0	0	0	0	0	0	NA	0	0	0	0	0	Bednet	0	0	NA	0	0	0	0	0	0	0	0	NA	0	0	0	0	0	0	0	0
564	rainy	between 5 and 11	women	indoors	Yes	0	0	0	0	0	0	0	0	NA	0	0	0	0	0	0	0	0	NA	0	0	0	0	0	Bednet	0	0	NA	0	0	0	0	0	0	0	0	NA	0	0	0	0	0	0	0	0
565	rainy	between 5 and 11	men	indoors	Yes	0	0	0	0	0	0	Nothing	0	NA	0	0	0	0	0	0	0	0	NA	0	0	0	0	0	Bednet	0	0	NA	0	0	0	0	0	0	0	0	NA	0	0	0	0	0	0	0	0
566	rainy	between 5 and 11	men	indoors	Yes	0	0	0	0	0	0	0	0	NA	0	0	0	0	0	0	0	0	NA	0	0	0	0	0	Bednet	0	0	NA	0	0	0	0	0	0	0	0	NA	0	0	0	0	0	0	0	0
567	rainy	18+	women	indoors	Yes	0	0	0	0	0	0	0	0	NA	0	0	0	0	0	0	0	0	NA	0	0	0	0	0	Bednet	0	0	NA	0	0	0	0	0	0	0	0	NA	0	0	0	0	0	0	0	0
568	rainy	between 12 and 17	men	indoors	Yes	0	0	0	0	0	0	Nothing	0	NA	0	0	0	0	0	0	0	0	NA	0	0	0	0	0	Bednet	0	0	NA	0	0	0	0	0	0	0	0	NA	0	0	0	0	0	0	0	0
569	rainy	between 12 and 17	women	indoors	Yes	0	0	0	0	0	0	Nothing	0	NA	0	0	0	0	0	0	0	0	NA	0	0	0	0	0	Bednet	0	0	NA	0	0	0	0	0	0	0	0	NA	0	0	0	0	0	0	0	0
570	rainy	18+	men	indoors	No	0	0	0	0	0	0	0	0	NA	0	0	0	0	0	0	0	0	NA	0	0	0	0	0	0	Nothing	0	NA	0	0	0	0	0	0	0	0	NA	0	0	0	0	0	0	0	0
571	rainy	between 12 and 17	men	indoors	No	0	0	0	0	0	0	0	0	NA	0	0	0	0	0	0	0	0	NA	0	0	0	0	0	Bednet	0	0	NA	0	0	0	0	0	0	0	0	NA	0	0	0	0	0	0	0	0
572	rainy	18+	women	indoors	Yes	0	0	0	0	0	0	0	0	NA	0	0	0	0	0	0	0	0	NA	0	0	0	0	0	Bednet	0	0	NA	0	0	0	0	0	0	Nothing	0	NA	0	0	0	0	0	0	0	0
573	rainy	between 12 and 17	women	indoors	Yes	0	0	0	0	0	0	Nothing	0	NA	0	0	0	0	0	0	0	0	NA	0	0	0	0	0	Bednet	0	0	NA	0	0	0	0	0	0	0	0	NA	0	0	0	0	0	0	0	0
574	rainy	18+	women	indoors	No	0	0	0	0	0	0	Nothing	0	NA	0	0	0	0	0	0	0	0	NA	0	0	0	0	0	0	Nothing	0	NA	0	0	0	0	0	0	0	0	NA	0	0	0	0	0	0	Nothing	0
575	rainy	between 5 and 11	women	indoors	Yes	0	0	0	0	0	0	0	0	NA	0	0	0	0	0	0	0	0	NA	0	0	0	0	0	Bednet	0	0	NA	0	0	0	0	0	0	0	0	NA	0	0	0	0	0	0	Nothing	0
576	rainy	between 12 and 17	women	indoors	Yes	0	0	0	0	0	0	Nothing	0	NA	0	0	0	0	0	0	Nothing	0	NA	0	0	0	0	0	Bednet	0	0	NA	0	0	0	0	0	0	Nothing	0	NA	0	0	0	0	0	0	0	0
577	rainy	18+	women	indoors	Yes	0	0	0	0	0	0	0	0	NA	0	0	0	0	0	0	0	0	NA	0	0	0	0	0	Bednet	0	0	NA	0	0	0	0	0	0	Nothing	0	NA	0	0	0	0	0	0	0	0
578	rainy	between 12 and 17	men	indoors	Yes	0	0	0	0	0	0	0	0	NA	0	0	0	0	0	0	0	0	NA	0	0	0	0	0	Bednet	0	0	NA	0	0	0	0	0	0	0	0	NA	0	0	0	0	0	0	0	0
579	rainy	between 12 and 17	men	indoors	No	0	0	0	0	0	0	0	0	NA	0	0	0	0	0	0	0	0	NA	0	0	0	0	0	0	Nothing	0	NA	0	0	0	0	0	0	0	0	NA	0	0	0	0	0	0	0	0
580	rainy	between 5 and 11	women	indoors	No	0	0	0	0	0	0	0	0	NA	0	0	0	0	0	0	0	0	NA	0	0	0	0	0	0	Nothing	0	NA	0	0	0	0	0	0	0	0	NA	0	0	0	0	0	0	0	0
581	rainy	18+	women	indoors	Yes	0	0	0	0	0	0	Nothing	0	NA	0	0	0	0	0	0	0	0	NA	0	0	0	0	0	Bednet	0	0	NA	0	0	0	0	0	0	0	0	NA	0	0	0	0	0	0	0	0
582	rainy	18+	men	indoors	Yes	0	0	0	0	0	0	0	0	NA	0	0	0	0	0	0	0	0	NA	0	0	0	0	0	Bednet	0	0	NA	0	0	0	0	0	0	0	0	NA	0	0	0	0	0	0	0	0
583	rainy	between 12 and 17	men	indoors	Yes	0	0	0	0	0	0	0	0	NA	0	0	0	0	0	0	0	0	NA	0	0	0	0	0	Bednet	0	0	NA	0	0	0	0	0	0	0	0	NA	0	0	0	0	0	0	0	0
584	rainy	18+	women	indoors	Yes	0	0	0	0	0	0	0	0	NA	0	0	0	0	0	0	0	0	NA	0	0	0	0	0	Bednet	0	0	NA	0	0	0	0	0	0	Nothing	0	NA	0	0	0	0	0	0	0	0
585	rainy	between 12 and 17	men	indoors	Yes	0	0	0	0	0	0	0	0	NA	0	0	0	0	0	0	0	0	NA	0	0	0	0	0	Bednet	0	0	NA	0	0	0	0	0	0	0	0	NA	0	0	0	0	0	0	0	0
586	rainy	18+	women	indoors	No	0	0	0	0	0	0	Nothing	0	NA	0	0	0	0	0	0	0	0	NA	0	0	0	0	0	0	Nothing	0	NA	0	0	0	0	0	0	Nothing	0	NA	0	0	0	0	0	0	Nothing	0
587	rainy	between 5 and 11	men	indoors	Yes	0	0	0	0	0	0	0	0	NA	0	0	0	0	0	0	0	0	NA	0	0	0	0	0	Bednet	0	0	NA	0	0	0	0	0	0	0	0	NA	0	0	0	0	0	0	0	0
588	rainy	between 5 and 11	men	indoors	No	0	0	0	0	Clothing	0	0	0	NA	0	0	0	0	0	0	0	0	NA	0	0	0	0	0	0	Nothing	0	NA	0	0	0	0	0	0	0	0	NA	0	0	0	0	0	0	0	0
589	rainy	between 5 and 11	men	indoors	Yes	0	0	0	0	0	0	0	0	NA	0	0	0	0	0	0	0	0	NA	0	0	0	0	0	Bednet	0	0	NA	0	0	0	0	0	0	0	0	NA	0	0	0	0	0	0	0	0
590	rainy	between 5 and 11	women	indoors	Yes	0	0	0	0	0	0	0	0	NA	0	0	0	0	0	0	0	0	NA	0	0	0	0	0	Bednet	0	0	NA	0	0	0	0	0	0	0	0	NA	0	0	0	0	0	0	0	0
591	rainy	18+	women	indoors	No	0	0	0	0	0	0	Nothing	0	NA	0	0	0	0	0	0	0	0	NA	0	0	0	0	0	0	Nothing	0	NA	0	0	0	0	0	0	0	0	NA	0	0	0	0	0	0	0	0
592	rainy	between 12 and 17	women	indoors	Yes	0	0	0	0	0	0	Nothing	0	NA	0	0	0	0	0	0	0	0	NA	0	0	0	0	0	Bednet	0	0	NA	0	0	0	0	0	0	0	0	NA	0	0	0	0	0	0	0	0
593	rainy	between 5 and 11	men	indoors	Yes	0	0	0	0	0	0	Nothing	0	NA	0	0	0	0	0	0	0	0	NA	0	0	0	0	0	Bednet	0	0	NA	0	0	0	0	0	0	0	0	NA	0	0	0	0	0	0	0	0
594	rainy	between 5 and 11	women	indoors	Yes	0	0	0	0	0	0	0	0	NA	0	0	0	0	0	0	0	0	NA	0	0	0	0	0	Bednet	0	0	NA	0	0	0	0	0	0	0	0	NA	0	0	0	0	0	0	0	0
595	rainy	between 5 and 11	men	indoors	Yes	0	0	0	0	0	0	0	0	NA	0	0	0	0	0	0	0	0	NA	0	0	0	0	0	Bednet	0	0	NA	0	0	0	0	0	0	0	0	NA	0	0	0	0	0	0	0	0
596	rainy	18+	women	indoors	Yes	0	0	0	0	0	0	0	0	NA	0	0	0	0	0	0	0	0	NA	0	0	0	0	0	Bednet	0	0	NA	0	0	0	0	0	0	0	0	NA	0	0	0	0	0	0	0	0
597	rainy	18+	men	indoors	Yes	0	0	0	0	0	0	Nothing	0	NA	0	0	0	0	0	0	0	0	NA	0	0	0	0	0	Bednet	0	0	NA	0	0	0	0	0	0	Nothing	0	NA	0	0	0	0	0	0	Nothing	0
598	rainy	between 5 and 11	men	indoors	Yes	0	0	0	0	0	0	Nothing	0	NA	0	0	0	0	0	0	0	0	NA	0	0	0	0	0	Bednet	0	0	NA	0	0	0	0	0	0	Nothing	0	NA	0	0	0	0	0	0	0	0
599	rainy	18+	women	indoors	Yes	0	0	0	0	0	0	Nothing	0	NA	0	0	0	0	0	0	0	0	NA	0	0	0	0	0	Bednet	0	0	NA	0	0	0	0	0	0	Nothing	0	NA	0	0	0	0	0	0	Nothing	0
600	rainy	18+	women	indoors	No	0	0	0	0	0	0	Nothing	0	NA	0	0	0	0	0	0	0	0	NA	0	0	0	0	0	0	Nothing	0	NA	0	0	0	0	0	0	Nothing	0	NA	0	0	0	0	0	0	0	0
601	rainy	18+	women	indoors	No	0	0	0	0	0	0	0	0	NA	0	0	0	0	0	0	0	0	NA	0	0	0	0	0	0	Nothing	0	NA	0	0	0	0	0	0	0	0	NA	0	0	0	0	0	0	0	0
602	rainy	between 5 and 11	women	indoors	Yes	0	0	0	0	0	0	0	0	NA	0	0	0	0	0	0	0	0	NA	0	0	0	0	0	Bednet	0	0	NA	0	0	0	0	0	0	0	0	NA	0	0	0	0	0	0	0	0
603	rainy	between 5 and 11	men	indoors	Yes	0	0	0	0	0	0	Nothing	0	NA	0	0	0	0	0	0	0	0	NA	0	0	0	0	0	Bednet	0	0	NA	0	0	0	0	0	0	0	0	NA	0	0	0	0	0	0	0	0
604	rainy	between 5 and 11	men	indoors	No	0	0	0	0	0	0	Nothing	0	NA	0	0	0	0	0	0	0	0	NA	0	0	0	0	0	0	Nothing	0	NA	0	0	0	0	0	0	0	0	NA	0	0	0	0	0	0	0	0
605	rainy	18+	men	indoors	Yes	0	0	0	0	0	0	0	0	NA	0	0	0	0	0	0	0	0	NA	0	0	0	0	0	Bednet	0	0	NA	0	0	0	0	0	0	Nothing	0	NA	0	0	0	0	0	0	0	0
606	rainy	between 5 and 11	women	indoors	Yes	0	0	0	0	0	0	Nothing	0	NA	0	0	0	0	0	0	Nothing	0	NA	0	0	0	0	0	Bednet	0	0	NA	0	0	0	0	0	0	0	0	NA	0	0	0	0	0	0	0	0
607	rainy	between 12 and 17	women	indoors	Yes	0	0	0	0	0	0	Nothing	0	NA	0	0	0	0	0	0	0	0	NA	0	0	0	0	0	Bednet	0	0	NA	0	0	0	0	0	0	0	0	NA	0	0	0	0	0	0	0	0
608	rainy	between 5 and 11	women	indoors	Yes	0	0	0	0	0	0	Nothing	0	NA	0	0	0	0	0	0	0	0	NA	0	0	0	0	0	Bednet	0	0	NA	0	0	0	0	0	0	0	0	NA	0	0	0	0	0	0	0	0
609	rainy	between 5 and 11	men	indoors	Yes	0	0	0	0	0	0	0	0	NA	0	0	0	0	0	0	0	0	NA	0	0	0	0	0	Bednet	0	0	NA	0	0	0	0	0	0	0	0	NA	0	0	0	0	0	0	0	0
610	rainy	between 5 and 11	women	indoors	Yes	0	0	0	0	0	0	0	0	NA	0	0	0	0	0	0	0	0	NA	0	0	0	0	0	Bednet	0	0	NA	0	0	0	0	0	0	0	0	NA	0	0	0	0	0	0	Nothing	0
611	rainy	18+	men	indoors	No	0	0	0	0	0	0	Nothing	0	NA	0	0	0	0	0	0	0	0	NA	0	0	0	0	0	0	Nothing	0	NA	0	0	0	0	0	0	0	0	NA	0	0	0	0	0	0	0	0
612	rainy	between 5 and 11	men	indoors	Yes	0	0	0	0	0	0	0	0	NA	0	0	0	0	0	0	0	0	NA	0	0	0	0	0	Bednet	0	0	NA	0	0	0	0	0	0	0	0	NA	0	0	0	0	0	0	0	0
613	rainy	18+	women	indoors	Yes	0	0	0	0	0	0	0	0	NA	0	0	0	0	0	0	0	0	NA	0	0	0	0	0	Bednet	0	0	NA	0	0	0	0	0	0	0	0	NA	0	0	0	0	0	0	Nothing	0
614	rainy	18+	women	indoors	Yes	0	0	0	0	0	0	0	0	NA	0	0	0	0	0	0	0	0	NA	0	0	0	0	0	Bednet	0	0	NA	0	0	0	0	0	0	0	0	NA	0	0	0	0	0	0	Nothing	0
615	rainy	between 12 and 17	women	indoors	No	0	0	0	0	0	0	0	0	NA	0	0	0	0	0	0	0	0	NA	0	0	0	0	0	0	Nothing	0	NA	0	0	0	0	0	0	Nothing	0	NA	0	0	0	0	0	0	0	0
616	rainy	between 12 and 17	women	indoors	Yes	0	0	0	Smoke	0	0	0	0	NA	0	0	0	0	0	0	0	0	NA	0	0	0	0	0	Bednet	0	0	NA	0	0	0	0	0	0	0	0	NA	0	0	0	0	0	0	0	0
617	rainy	between 12 and 17	women	indoors	No	0	0	0	0	0	0	0	0	NA	0	0	0	0	0	0	0	0	NA	0	0	0	0	0	0	Nothing	0	NA	0	0	0	0	0	0	0	0	NA	0	0	0	0	0	0	0	0
618	rainy	18+	women	indoors	Yes	0	0	0	0	0	0	0	0	NA	0	0	0	0	0	0	0	0	NA	0	0	0	0	0	Bednet	0	0	NA	0	0	0	0	0	0	0	0	NA	0	0	0	0	0	0	0	0
619	rainy	between 5 and 11	men	indoors	Yes	0	0	0	0	0	0	Nothing	0	NA	0	0	0	0	0	0	0	0	NA	0	0	0	0	0	Bednet	0	0	NA	0	0	0	0	0	0	0	0	NA	0	0	0	0	0	0	0	0
620	rainy	18+	women	indoors	Yes	0	0	0	0	0	0	0	0	NA	0	0	0	0	0	0	0	0	NA	0	0	0	0	0	Bednet	0	0	NA	0	0	0	0	0	0	0	0	NA	0	0	0	0	0	0	0	0
621	rainy	18+	women	indoors	Yes	0	0	0	0	0	0	Nothing	0	NA	0	0	0	0	0	0	0	0	NA	0	0	0	0	0	Bednet	0	0	NA	0	0	0	0	0	0	0	0	NA	0	0	0	0	0	0	0	0
622	rainy	18+	women	indoors	No	0	0	0	0	0	0	Nothing	0	NA	0	0	0	0	0	0	0	0	NA	0	0	0	0	0	0	Nothing	0	NA	0	0	0	0	0	0	Nothing	0	NA	0	0	0	0	0	0	Nothing	0
623	rainy	between 5 and 11	women	indoors	Yes	0	0	0	0	0	0	Nothing	0	NA	0	0	0	0	0	0	0	0	NA	0	0	0	0	0	Bednet	0	0	NA	0	0	0	0	0	0	0	0	NA	0	0	0	0	0	0	0	0
624	rainy	18+	women	indoors	Yes	0	0	0	0	0	0	0	0	NA	0	0	0	0	0	0	0	0	NA	0	0	0	0	0	Bednet	0	0	NA	0	0	0	0	0	0	0	0	NA	0	0	0	0	0	0	0	0
625	rainy	between 5 and 11	men	indoors	No	0	0	0	0	0	0	0	0	NA	0	0	0	0	0	0	0	0	NA	0	0	0	0	0	0	Nothing	0	NA	0	0	0	0	0	0	0	0	NA	0	0	0	0	0	0	0	0
626	rainy	18+	women	indoors	No	0	0	0	0	0	0	Nothing	0	NA	0	0	0	0	0	0	Nothing	0	NA	0	0	0	0	0	0	Nothing	0	NA	0	0	0	0	0	0	0	0	NA	0	0	0	0	0	0	0	0
627	rainy	18+	men	indoors	Yes	0	0	0	0	0	0	0	0	NA	0	0	0	0	0	0	0	0	NA	0	0	0	0	0	Bednet	0	0	NA	0	0	0	0	0	0	0	0	NA	0	0	0	0	0	0	0	0
628	rainy	between 5 and 11	women	indoors	No	0	0	0	0	0	0	0	0	NA	0	0	0	0	0	0	0	0	NA	0	0	0	0	0	0	Nothing	0	NA	0	0	0	0	0	0	0	0	NA	0	0	0	0	0	0	0	0
629	rainy	between 5 and 11	men	indoors	No	0	0	0	0	0	0	Nothing	0	NA	0	0	0	0	0	0	0	0	NA	0	0	0	0	0	0	Nothing	0	NA	0	0	0	0	0	0	Nothing	0	NA	0	0	0	0	0	0	Nothing	0
630	rainy	between 12 and 17	men	indoors	Yes	0	0	0	0	0	0	0	0	NA	0	0	0	0	0	0	0	0	NA	0	0	0	0	0	Bednet	0	0	NA	0	0	0	0	0	0	0	0	NA	0	0	0	0	0	0	0	0
631	rainy	between 5 and 11	men	indoors	Yes	0	0	0	0	0	0	Nothing	0	NA	0	0	0	0	0	0	0	0	NA	0	0	0	0	0	Bednet	0	0	NA	0	0	0	0	0	0	0	0	NA	0	0	0	0	0	0	0	0
632	rainy	between 5 and 11	men	indoors	Yes	0	0	0	0	0	0	0	0	NA	0	0	0	0	0	0	0	0	NA	0	0	0	0	0	Bednet	0	0	NA	0	0	0	0	0	0	0	0	NA	0	0	0	0	0	0	0	0
633	rainy	18+	women	indoors	Yes	0	0	0	0	0	0	Nothing	0	NA	0	0	0	0	0	0	0	0	NA	0	0	0	0	0	Bednet	0	0	NA	0	0	0	0	0	0	0	0	NA	0	0	0	0	0	0	0	0
634	rainy	between 12 and 17	women	indoors	No	0	0	0	0	0	0	0	0	NA	0	0	0	0	0	0	0	0	NA	0	0	0	0	0	0	Nothing	0	NA	0	0	0	0	0	0	0	0	NA	0	0	0	0	0	0	0	0
635	rainy	between 5 and 11	men	indoors	Yes	0	0	0	0	0	Bednet	0	0	NA	0	0	0	0	0	0	0	0	NA	0	0	0	0	0	Bednet	0	0	NA	0	0	0	0	0	0	0	0	NA	0	0	0	0	0	0	0	0
636	rainy	between 12 and 17	women	indoors	Yes	0	0	0	0	0	0	Nothing	0	NA	0	0	0	0	0	0	0	0	NA	0	0	0	0	0	Bednet	0	0	NA	0	0	0	0	0	0	0	0	NA	0	0	0	0	0	0	0	0
637	rainy	18+	women	indoors	Yes	0	0	0	0	0	0	0	0	NA	0	0	0	0	0	0	0	0	NA	0	0	0	0	0	Bednet	0	0	NA	0	0	0	0	0	0	0	0	NA	0	0	0	0	0	0	Nothing	0
638	rainy	between 12 and 17	women	indoors	No	0	0	0	0	0	0	0	0	NA	0	0	0	0	0	0	Nothing	0	NA	0	0	0	0	0	0	Nothing	0	NA	0	0	0	0	0	0	0	0	NA	0	0	0	0	0	0	0	0
639	rainy	between 5 and 11	women	indoors	Yes	0	0	0	0	0	0	Nothing	0	NA	0	0	0	0	0	0	0	0	NA	0	0	0	0	0	Bednet	0	0	NA	0	0	0	0	0	0	0	0	NA	0	0	0	0	0	0	0	0
640	rainy	18+	women	indoors	Yes	0	0	0	0	0	0	0	0	NA	0	0	0	0	0	0	0	0	NA	0	0	0	0	0	Bednet	0	0	NA	0	0	0	0	0	0	0	0	NA	0	0	0	0	0	0	0	0
641	rainy	between 12 and 17	women	indoors	Yes	0	0	0	0	0	0	0	0	NA	0	0	0	0	0	0	0	0	NA	0	0	0	0	0	Bednet	0	0	NA	0	0	0	0	0	0	0	0	NA	0	0	0	0	0	0	Nothing	0
642	rainy	between 5 and 11	women	indoors	Yes	0	0	0	0	0	0	0	0	NA	0	0	0	0	0	0	0	0	NA	0	0	0	0	0	Bednet	0	0	NA	0	0	0	0	0	0	Nothing	0	NA	0	0	0	0	0	0	0	0
643	rainy	18+	women	indoors	Yes	0	0	0	0	0	0	Nothing	0	NA	0	0	0	0	0	0	0	0	NA	0	0	0	0	0	Bednet	0	0	NA	0	0	0	0	0	0	0	0	NA	0	0	0	0	0	0	0	0
644	rainy	18+	women	indoors	Yes	0	0	0	0	0	0	Nothing	0	NA	0	0	0	0	0	0	0	0	NA	0	0	0	0	0	Bednet	0	0	NA	0	0	0	0	0	0	0	0	NA	0	0	0	0	0	0	0	0
645	rainy	between 12 and 17	women	indoors	No	0	0	0	0	0	0	0	0	NA	0	0	0	0	0	0	0	0	NA	Spray	0	0	0	0	0	0	0	NA	0	0	0	0	0	0	Nothing	0	NA	0	0	0	0	0	0	0	0
646	rainy	between 12 and 17	men	indoors	No	0	0	0	0	0	0	Nothing	0	NA	0	0	0	0	0	0	0	0	NA	0	0	0	0	0	0	Nothing	0	NA	0	0	0	0	0	0	0	0	NA	0	0	0	0	0	0	0	0
647	rainy	18+	men	indoors	Yes	0	0	0	0	0	0	0	0	NA	0	0	0	0	0	0	Nothing	0	NA	0	0	0	0	0	Bednet	0	0	NA	0	0	0	0	0	0	0	0	NA	0	0	0	0	0	0	0	0
648	rainy	18+	women	indoors	Yes	0	0	0	0	0	0	Nothing	0	NA	0	0	0	0	0	0	0	0	NA	0	0	0	0	0	Bednet	0	0	NA	0	0	0	0	0	0	0	0	NA	0	0	0	0	0	0	0	0
649	rainy	18+	women	indoors	No	0	0	0	0	0	0	0	0	NA	0	0	0	0	0	0	0	0	NA	0	0	0	0	0	0	Nothing	0	NA	0	0	0	0	0	0	0	0	NA	0	0	0	0	0	0	0	0
650	rainy	between 5 and 11	men	indoors	No	0	0	0	Smoke	0	0	0	0	NA	0	0	0	0	0	0	0	0	NA	0	0	0	0	0	0	Nothing	0	NA	0	0	0	0	0	0	0	0	NA	0	0	0	0	0	0	0	0
651	rainy	between 12 and 17	men	indoors	No	0	0	0	0	0	0	Nothing	0	NA	0	0	0	0	0	0	0	0	NA	0	0	0	0	0	0	Nothing	0	NA	0	0	0	0	0	0	Nothing	0	NA	0	0	0	0	0	0	Nothing	0
652	rainy	between 12 and 17	men	indoors	No	0	0	0	0	0	0	Nothing	0	NA	0	0	0	0	0	0	0	0	NA	0	0	0	0	0	0	Nothing	0	NA	0	0	0	0	0	0	0	0	NA	0	0	0	0	0	0	0	0
653	rainy	between 12 and 17	men	indoors	Yes	0	0	0	0	0	0	Nothing	0	NA	0	0	0	0	0	0	0	0	NA	0	0	0	0	0	Bednet	0	0	NA	0	0	0	0	0	0	0	0	NA	0	0	0	0	0	0	0	0
654	rainy	between 5 and 11	men	indoors	Yes	0	0	0	0	Clothing	0	0	0	NA	0	0	0	0	0	0	0	0	NA	0	0	0	0	0	Bednet	0	0	NA	0	0	0	0	0	0	0	0	NA	0	0	0	0	0	0	0	0
655	rainy	between 5 and 11	women	indoors	Yes	0	0	0	0	Clothing	0	0	0	NA	0	0	0	0	0	0	0	0	NA	0	0	0	0	0	Bednet	0	0	NA	0	0	0	0	0	0	0	0	NA	0	0	0	0	0	0	0	0
656	rainy	18+	women	indoors	No	0	0	0	0	0	0	0	0	NA	0	0	0	0	0	0	0	0	NA	0	0	0	0	0	0	Nothing	0	NA	0	0	0	0	0	0	0	0	NA	0	0	0	0	0	0	0	0
657	rainy	between 5 and 11	men	indoors	No	0	0	0	0	0	0	0	0	NA	0	0	0	0	0	0	0	0	NA	0	0	0	0	0	0	Nothing	0	NA	0	0	0	0	0	0	0	0	NA	0	0	0	0	0	0	0	0
658	rainy	between 5 and 11	women	indoors	No	0	0	0	0	0	0	Nothing	0	NA	0	0	0	0	0	0	0	0	NA	0	0	0	Smoke	0	0	0	0	NA	0	0	0	0	0	0	0	0	NA	0	0	0	0	0	0	0	0
659	rainy	18+	men	indoors	Yes	0	0	0	0	0	0	Nothing	0	NA	0	0	0	0	0	0	0	0	NA	0	0	0	0	0	Bednet	0	0	NA	0	0	0	0	0	0	0	0	NA	0	0	0	0	0	0	Nothing	0
660	rainy	between 12 and 17	men	indoors	Yes	0	0	0	0	0	0	Nothing	0	NA	0	Charcoal	0	0	0	0	0	0	NA	0	0	0	0	0	Bednet	0	0	NA	0	0	0	0	0	0	Nothing	0	NA	0	0	0	0	0	0	Nothing	0
661	rainy	18+	men	indoors	Yes	0	0	0	0	Clothing	0	0	0	NA	0	0	0	0	0	0	0	0	NA	0	0	0	0	0	Bednet	0	0	NA	0	0	0	0	Clothing	0	0	0	NA	0	0	0	0	Clothing	0	0	0
662	rainy	between 5 and 11	women	indoors	Yes	0	0	0	0	0	0	0	0	NA	0	0	0	0	0	0	0	0	NA	0	0	0	0	0	Bednet	0	0	NA	0	0	0	0	0	0	0	0	NA	0	0	0	0	0	0	0	0
[truncated: 36 more columns]

## Sheet: Readme
Data dictionary is provided in supporting information 6
In all variables, but for those containing times of the day, 0 means that the interviewee did not select the option. If the interviewee selected the option, the name of the option value is indicated instead (e.g. in variable prevent_mosquitos___5 "clothing" means that the participant indicated he/she used clothing to prevent mosquitoes bites, 0 means the participant did not use clothing to preven…
NA= no information provided
Note: for the purpose of the present analysis we have only considered data from interviewees who slept indoors (99% of all participants) and who provided coherent times for the four time points asked: the time going indoor in the evening/night , the time going to bed, the time waking up and the time leaving the house in the morning.
