# Supplementary material for: Overlaying human and mosquito behavioral data to estimate residual exposure to host-seeking mosquitoes and the protection of bednets in a malaria elimination setting where indoor residual spraying and nets were deployed together
Source: PLoS One. 2022 Sep 15;17(9):e0270882. doi: 10.1371/journal.pone.0270882 (PMC9477321; doi:10.1371/journal.pone.0270882)
Supplement: S3 File — (XLSX) [file pone.0270882.s008.xlsx]

## Sheet: Mosquitoes
date_collection	trap_type	mosquito_id	cup_number	sex	species_morpho	species_pcr	elisa_result
2015-05-22	rotator	1.47337e+06	5	female	An. gambiae	An. arabiensis	-
2015-05-22	rotator	1.473e+06	1	female	An. funestus	An. parensis	-
2015-05-06	simple	1468520	3	female	An. gambiae	An. arabiensis	-
2015-05-13	rotator	1.46794e+06	3	female	An. funestus	NA	NA
2015-05-13	rotator	1.46809e+06	2	female	An. funestus	NA	NA
2015-05-13	rotator	1.46794e+06	4	female	An. funestus	NA	NA
2015-05-13	rotator	1.46829e+06	1	female	An. funestus	NA	NA
2015-05-13	rotator	1.46845e+06	1	female	An. funestus	NA	NA
2015-05-13	rotator	1.46852e+06	1	female	An. coustani	NA	NA
2015-05-13	simple	1.46856e+06	4	female	An. funestus	An. parensis	-
2015-05-13	simple	1.46797e+06	8	female	An. marshallii	NA	-
2015-05-13	simple	1.46851e+06	8	female	An. gambiae	An. arabiensis	-
2015-05-13	simple	1.46839e+06	8	female	An. funestus	An. parensis	-
2015-05-05	simple	1.46797e+06	7	female	An. gambiae	An. arabiensis	-
2015-05-05	simple	1.46797e+06	7	female	An. gambiae	An. arabiensis	-
2015-05-05	simple	1.46795e+06	6	female	An. gambiae	An. arabiensis	-
2015-05-12	simple	1.46798e+06	1	female	An. gambiae	An. arabiensis	-
2015-05-12	simple	1.46808e+06	1	female	An. gambiae	An. arabiensis	-
2015-05-12	rotator	1.46844e+06	4	female	An. funestus	An. parensis	-
2015-05-12	rotator	1.46849e+06	4	female	An. funestus	An. parensis	-
2015-05-12	rotator	1.46805e+06	1	female	An. funestus	An. parensis	-
2015-05-12	rotator	1.46872e+06	2	female	An. funestus	An. parensis	-
2015-05-12	rotator	1.46851e+06	2	female	An. funestus	An. parensis	-
2015-05-12	rotator	1.46849e+06	2	female	An. funestus	An. funestus ss	-
2015-05-12	simple	1.46797e+06	4	female	An. funestus	An. parensis	-
2015-05-12	simple	1.46829e+06	4	female	An. marshallii	NA	-
2015-05-12	simple	1.46848e+06	4	female	An. gambiae	An. arabiensis	-
2015-05-12	simple	1.4684e+06	4	female	An. gambiae	An. arabiensis	-
2015-05-12	simple	1.46798e+06	8	female	An. gambiae	An. arabiensis	-
2015-05-12	simple	1.46808e+06	12	female	An. coustani	NA	-
2015-05-12	simple	1.46849e+06	13	female	An. squamosus	NA	-
2015-05-26	rotator	1.47266e+06	2	female	An. gambiae	An. arabiensis	+
2015-05-26	rotator	1.47267e+06	8	female	An. gambiae	An. arabiensis	-
2015-05-26	rotator	1.47267e+06	2	female	An. gambiae	An. arabiensis	-
2015-05-26	simple	1472381	8	female	An. rufipes	NA	-
2015-05-26	rotator	1.47346e+06	5	female	An. gambiae	An. arabiensis	-
2015-05-21	simple	1.47227e+06	1	female	An. gambiae	An. arabiensis	-
2015-05-21	rotator	1.47339e+06	2	female	An. gambiae	An. arabiensis	-
2015-05-21	rotator	1.47314e+06	6	female	An. funestus	An. funestus ss	-
2015-05-21	simple	1.47266e+06	4	female	An. gambiae	An. arabiensis	-
2015-05-21	simple	1.47336e+06	10	female	An. gambiae	An. arabiensis	-
2015-05-21	simple	1.47348e+06	10	female	indetermined	NA	NA
2015-05-21	simple	1.47345e+06	10	female	An. gambiae	An. arabiensis	-
2015-05-21	simple	1.47338e+06	10	female	An. gambiae	An. arabiensis	NA
2015-05-21	rotator	1.46797e+06	2	female	An. gambiae	An. arabiensis	+
2015-05-21	rotator	1.4735e+06	1	female	An. gambiae	An. arabiensis	-
2015-05-21	rotator	1473467	1	female	An. gambiae	An. arabiensis	-
2015-05-21	rotator	1.47346e+06	7	female	An. gambiae	An. arabiensis	-
2015-05-21	rotator	1.47323e+06	7	female	An. gambiae	An. arabiensis	-
2015-05-21	rotator	1.47335e+06	7	female	An. gambiae	An. arabiensis	-
2015-05-21	simple	1.4734e+06	14	female	An. gambiae	An. arabiensis	-
2015-05-21	simple	1.47349e+06	14	female	An. gambiae	An. arabiensis	-
2015-05-21	simple	1.47348e+06	14	female	An. gambiae	An. arabiensis	-
2015-05-21	simple	1.47308e+06	14	female	An. funestus	An. funestus ss	-
2015-05-21	simple	1.47349e+06	14	female	An. gambiae	An. arabiensis	-
2015-05-21	simple	1.47257e+06	14	female	An. funestus	An. funestus ss	-
2015-05-21	simple	1.47341e+06	14	female	An. gambiae	An. arabiensis	-
2015-05-21	simple	1.46409e+06	14	female	An. funestus	An. funestus ss	-
2015-05-21	simple	1.46799e+06	14	female	An. funestus	NA	-
2015-05-21	simple	1.47341e+06	14	female	An. funestus	NA	-
2015-05-21	simple	1.47288e+06	14	female	An. funestus	An. funestus ss	-
2015-05-21	simple	1.47336e+06	14	female	An. funestus	An. funestus ss	-
2015-05-21	simple	1.4735e+06	14	female	An. funestus	An. funestus ss	-
2015-05-21	simple	1.47339e+06	14	female	An. funestus	An. funestus ss	-
2015-05-21	simple	1.47347e+06	14	female	An. gambiae	An. arabiensis	-
2015-05-21	simple	1.46829e+06	14	female	An. funestus	An. funestus ss	-
2015-05-21	simple	1.4727e+06	14	female	An. gambiae	An. arabiensis	-
2015-05-21	simple	1.47346e+06	14	female	An. funestus	An. parensis	-
2015-05-21	simple	1.47346e+06	14	female	An. funestus	NA	-
2015-05-21	simple	1.47346e+06	14	female	An. funestus	NA	-
2015-05-21	simple	1.47354e+06	14	female	An. gambiae	An. arabiensis	-
2015-05-21	simple	1.47347e+06	14	female	An. gambiae	An. arabiensis	-
2015-05-21	simple	1.47346e+06	14	female	An. funestus	NA	-
2015-05-21	simple	1.47336e+06	14	female	An. funestus	An. leesoni	-
2015-05-21	simple	1.47304e+06	14	female	An. funestus	An. funestus ss	-
2015-05-21	simple	1.4726e+06	14	female	An. funestus	An. parensis	+
2015-05-22	rotator	1.47303e+06	3	female	An. gambiae	An. arabiensis	-
2015-05-22	rotator	1.47267e+06	4	female	An. gambiae	An. arabiensis	-
2015-05-22	rotator	1.47266e+06	7	female	An. gambiae	An. arabiensis	-
2015-05-22	rotator	1.47333e+06	2	female	An. gambiae	An. arabiensis	-
2015-05-22	simple	1.47304e+06	10	female	An. gambiae	An. arabiensis	-
2015-05-22	simple	1.47304e+06	10	female	An. gambiae	An. arabiensis	-
2015-05-22	simple	1.473e+06	10	female	An. funestus	NA	-
2015-05-22	simple	1472998	12	female	An. coustani	NA	-
2015-05-22	simple	1.47271e+06	12	female	An. coustani	NA	-
2015-05-22	rotator	1.47304e+06	5	female	An. gambiae	An. arabiensis	-
2015-05-22	rotator	1.47337e+06	5	female	An. gambiae	An. arabiensis	-
2015-05-22	rotator	1.47346e+06	5	female	An. gambiae	An. arabiensis	-
2015-05-22	rotator	1473470	5	female	An. gambiae	An. arabiensis	-
2015-05-22	rotator	1.47304e+06	7	female	An. gambiae	An. arabiensis	-
2015-05-22	rotator	1.47347e+06	7	female	An. gambiae	An. arabiensis	-
2015-05-22	rotator	1.47347e+06	7	female	An. gambiae	An. arabiensis	-
2015-05-22	rotator	1.47338e+06	3	female	An. gambiae	An. arabiensis	-
2015-05-22	rotator	1.47338e+06	3	female	An. gambiae	An. arabiensis	-
2015-05-22	rotator	1.47338e+06	3	female	An. gambiae	An. arabiensis	-
2015-05-22	rotator	1.47338e+06	3	female	An. gambiae	An. arabiensis	-
2015-05-22	rotator	1.47222e+06	6	female	An. gambiae	An. arabiensis	-
2015-05-22	rotator	1.47337e+06	6	female	An. gambiae	An. arabiensis	-
2015-05-22	rotator	1.47338e+06	6	female	An. gambiae	An. arabiensis	-
2015-05-22	rotator	1.47349e+06	6	female	An. gambiae	An. arabiensis	NA
2015-05-22	rotator	1.47316e+06	2	female	An. gambiae	An. arabiensis	-
2015-05-22	rotator	1.47183e+06	2	female	An. gambiae	An. arabiensis	-
2015-05-22	rotator	1.47338e+06	2	female	An. gambiae	An. arabiensis	-
2015-05-22	rotator	1.47267e+06	2	female	An. gambiae	An. arabiensis	-
2015-05-22	rotator	1.47304e+06	2	female	An. gambiae	An. arabiensis	-
2015-05-22	rotator	1472662	2	female	An. gambiae	An. arabiensis	-
2015-05-22	rotator	1.47346e+06	4	female	An. gambiae	An. arabiensis	-
2015-05-22	rotator	1.473e+06	4	female	An. gambiae	An. arabiensis	-
2015-05-22	rotator	1.47269e+06	4	female	An. gambiae	An. arabiensis	-
2015-05-22	rotator	1.47269e+06	4	female	An. gambiae	An. arabiensis	-
2015-05-22	simple	1.47336e+06	14	female	An. funestus	NA	-
2015-05-22	simple	1.4726e+06	14	female	An. gambiae	An. arabiensis	-
2015-05-22	simple	1.47336e+06	14	female	An. gambiae	An. arabiensis	-
2015-05-22	simple	1.47305e+06	14	female	An. gambiae	An. arabiensis	-
2015-05-22	simple	1.47303e+06	14	female	An. gambiae	An. arabiensis	-
2015-05-22	simple	1.47337e+06	14	female	An. gambiae	An. arabiensis	-
2015-05-22	simple	1.47302e+06	14	female	An. gambiae	An. arabiensis	-
2015-05-22	simple	1.47303e+06	14	female	An. gambiae	An. arabiensis	-
2015-05-22	simple	1.47257e+06	14	female	An. gambiae	An. arabiensis	-
2015-05-22	simple	1.47305e+06	14	female	An. funestus	An. parensis	-
2015-05-22	simple	1.47337e+06	14	female	An. funestus	An. funestus ss	-
2015-05-22	simple	1.47335e+06	14	female	An. funestus	An. funestus ss	-
2015-05-22	simple	1473368	14	female	An. funestus	An. funestus ss	-
2015-05-22	simple	1473029	14	female	An. funestus	An. funestus ss	-
2015-05-22	simple	1.47304e+06	14	female	An. funestus	An. parensis	-
2015-05-22	simple	1.47304e+06	14	female	An. gambiae	An. arabiensis	-
2015-05-22	simple	1473032	14	female	An. funestus	An. funestus ss	-
2015-05-22	rotator	1.47303e+06	2	female	An. funestus	An. parensis	-
2015-05-22	rotator	1.47337e+06	3	female	An. funestus	An. parensis	-
2015-05-19	simple	1.47347e+06	4	female	An. gambiae	An. arabiensis	-
2015-05-19	simple	1.4734e+06	4	female	An. gambiae	An. arabiensis	-
2015-05-19	simple	1.47295e+06	4	female	An. gambiae	An. arabiensis	-
2015-05-19	simple	1.47349e+06	4	female	An. gambiae	An. arabiensis	-
2015-05-19	rotator	1.47336e+06	5	female	An. gambiae	An. arabiensis	+
2015-05-15	rotator	1468418	6	female	An. gambiae	An. arabiensis	-
2015-05-06	rotator	1464333	5	female	An. gambiae	An. arabiensis	+
2015-05-06	simple	1.46808e+06	6	female	An. salbaii	NA	NA
2015-05-06	simple	1.46839e+06	7	female	An. gambiae	An. arabiensis	-
2015-05-06	simple	1.46775e+06	7	female	An. funestus	An. funestus ss	-
2015-05-06	simple	1.46409e+06	9	female	An. funestus	NA	NA
2015-05-20	rotator	1.4684e+06	4	female	An. funestus	An. rivulorum	-
2015-05-20	rotator	1.47271e+06	4	female	An. funestus	An. funestus ss	-
2015-05-29	simple	1473045	10	female	An. gambiae	An. arabiensis	-
2015-05-29	simple	1.47267e+06	10	female	An. gambiae	An. arabiensis	-
2015-05-29	simple	1.47305e+06	13	female	An. gambiae	An. arabiensis	-
2015-05-29	simple	1472675	13	female	An. gambiae	An. arabiensis	-
2015-05-29	simple	1473454	13	female	An. gambiae	An. arabiensis	-
2015-05-29	simple	1.47336e+06	8	female	An. gambiae	An. arabiensis	-
2015-05-29	rotator	1.47305e+06	5	female	An. gambiae	An. arabiensis	-
2015-05-29	rotator	1472703	5	female	An. gambiae	An. arabiensis	-
2015-05-29	rotator	1.47318e+06	5	female	An. gambiae	An. arabiensis	-
2015-05-29	simple	1.47304e+06	4	female	An. funestus	An. parensis	-
2015-05-29	simple	1.4727e+06	4	female	An. gambiae	An. arabiensis	-
2015-05-29	simple	1.4727e+06	4	female	An. gambiae	An. arabiensis	-
2015-05-29	simple	1.47296e+06	4	female	An. gambiae	An. arabiensis	-
2015-05-29	rotator	1.47267e+06	1	female	An. squamosus	NA	-
2015-05-29	rotator	1.47305e+06	1	female	An. squamosus	NA	-
2015-05-28	simple	1473441	14	female	An. gambiae	An. arabiensis	-
2015-05-28	simple	1.47261e+06	14	female	An. gambiae	An. arabiensis	-
2015-05-28	simple	1.47262e+06	14	female	An. gambiae	An. arabiensis	-
2015-05-28	simple	1.47261e+06	14	female	An. gambiae	An. arabiensis	-
2015-05-28	simple	1.47261e+06	14	female	An. gambiae	An. arabiensis	-
2015-05-28	simple	1.47263e+06	8	female	An. gambiae	An. arabiensis	+
2015-05-28	rotator	1.47286e+06	4	female	An. funestus	An. parensis	-
2015-05-28	rotator	1.47261e+06	4	female	An. gambiae	An. arabiensis	-
2015-05-28	rotator	1.47257e+06	4	female	An. gambiae	An. arabiensis	+
2015-05-28	rotator	1.47256e+06	3	female	An. gambiae	An. arabiensis	-
2015-05-28	rotator	1.47256e+06	2	female	An. gambiae	An. arabiensis	-
2015-05-28	simple	1.47341e+06	13	female	An. gambiae	An. arabiensis	-
2015-05-28	simple	1.47295e+06	13	female	An. gambiae	An. arabiensis	-
2015-05-28	simple	1.47295e+06	13	female	An. gambiae	An. arabiensis	-
2015-05-28	simple	1.47295e+06	13	female	An. gambiae	An. arabiensis	-
2015-05-28	simple	1.47295e+06	13	female	An. gambiae	An. arabiensis	-
2015-05-28	simple	1.47295e+06	13	female	An. gambiae	An. arabiensis	-
2015-05-28	simple	1.47259e+06	13	female	An. gambiae	An. arabiensis	-
2015-05-28	simple	1.47261e+06	13	female	An. gambiae	An. arabiensis	-
2015-05-28	simple	1472563	13	female	An. gambiae	An. arabiensis	-
2015-05-28	rotator	1.47239e+06	5	female	An. gambiae	An. arabiensis	-
2015-05-28	simple	1472604	12	female	An. gambiae	An. arabiensis	-
2015-05-27	simple	1.47264e+06	4	female	An. funestus	NA	-
2015-05-27	rotator	1.47263e+06	5	female	An. gambiae	An. arabiensis	-
2015-05-27	simple	1.47289e+06	8	female	An. gambiae	An. arabiensis	-
2015-06-11	simple	1472518	8	female	An. demeilloni	NA	-
2015-06-11	simple	1.47169e+06	8	female	An. gambiae	An. arabiensis	-
2015-06-11	simple	1.47263e+06	8	female	An. funestus	An. parensis	-
2015-06-11	simple	1.4716e+06	9	female	An. demeilloni	NA	NA
2015-06-10	rotator	1.47252e+06	2	female	An. gambiae	An. arabiensis	-
2015-06-10	rotator	1.47254e+06	2	female	An. gambiae	An. arabiensis	-
2015-06-10	rotator	1.47254e+06	4	female	An. funestus	NA	-
2015-06-10	rotator	1.47264e+06	3	female	An. gambiae	An. arabiensis	-
2015-06-10	rotator	1471557	3	female	An. gambiae	An. arabiensis	-
2015-06-10	rotator	1473160	3	female	An. gambiae	An. arabiensis	+
2015-06-10	rotator	1.47172e+06	3	female	An. funestus	NA	-
2015-06-10	rotator	1.47189e+06	3	female	An. funestus	An. funestus ss	-
2015-06-10	simple	1.47175e+06	9	female	An. squamosus	NA	-
2015-06-10	simple	1.47172e+06	9	female	An. funestus	An. parensis	-
2015-06-10	simple	1.47345e+06	12	female	An. funestus	An. parensis	-
2015-06-10	simple	1.47244e+06	4	female	An. coustani	NA	-
2015-06-10	simple	1.47345e+06	4	female	An. funestus	An. parensis	-
2015-06-10	simple	1.47207e+06	4	female	An. funestus	An. parensis	-
2015-06-10	simple	1.47171e+06	4	female	An. funestus	An. parensis	-
2015-06-10	simple	1.47194e+06	1	female	An. gambiae	An. arabiensis	-
2015-06-10	simple	1.47175e+06	1	female	An. gambiae	An. arabiensis	-
2015-06-10	simple	1.47196e+06	1	female	An. gambiae	An. arabiensis	-
2015-06-10	rotator	1.4719e+06	7	female	An. funestus	An. parensis	-
2015-06-10	rotator	1.47165e+06	2	female	An. gambiae	An. arabiensis	-
2015-06-10	rotator	1.4716e+06	2	female	An. funestus	An. parensis	-
2015-06-10	rotator	1.47204e+06	2	female	An. funestus	An. parensis	-
2015-06-10	rotator	1.47329e+06	2	female	An. funestus	An. parensis	-
2015-06-10	rotator	1.47191e+06	1	female	An. funestus	An. parensis	-
2015-06-10	rotator	1471599	3	female	An. funestus	An. parensis	-
2015-06-10	rotator	1.47157e+06	4	female	An. funestus	An. parensis	-
2015-06-12	simple	1.47342e+06	14	female	An. funestus	An. parensis	-
2015-06-30	rotator	1.47202e+06	2	female	An. funestus	An. funestus ss	-
2015-06-30	rotator	1472943	4	female	An. funestus	An. funestus ss	-
2015-06-09	rotator	1.4719e+06	5	female	An. gambiae	An. arabiensis	-
2015-06-18	simple	1472521	14	female	An. funestus	An. funestus ss	-
2015-06-18	simple	1.47188e+06	14	female	An. funestus	An. parensis	-
2015-06-18	simple	1.47173e+06	14	female	An. funestus	An. funestus ss	-
2015-06-18	simple	1.47187e+06	14	female	An. gambiae	An. arabiensis	-
2015-06-18	simple	1.47191e+06	14	female	An. gambiae	An. arabiensis	-
2015-06-18	simple	1.47334e+06	14	female	An. funestus	An. funestus ss	-
2015-06-18	simple	1.47324e+06	14	female	An. gambiae	An. arabiensis	-
2015-06-18	simple	1.47192e+06	15	female	An. gambiae	An. arabiensis	-
2015-06-18	simple	1.47231e+06	15	female	An. marshallii	NA	-
2015-06-18	simple	1.47335e+06	15	female	An. funestus	An. funestus ss	-
2015-06-18	simple	1.47259e+06	15	female	An. funestus	An. funestus ss	-
2015-06-18	simple	1.47329e+06	15	female	An. gambiae	An. arabiensis	-
2015-06-18	simple	1.47206e+06	15	female	An. gambiae	An. arabiensis	-
2015-06-18	simple	1.47254e+06	11	female	An. gambiae	An. arabiensis	-
2015-06-18	simple	1472620	11	female	An. gambiae	An. arabiensis	-
2015-07-02	simple	1.48191e+06	13	female	An. gambiae	An. arabiensis	-
2015-07-02	simple	1481907	13	female	An. gambiae	An. arabiensis	-
2015-07-02	simple	1.48191e+06	13	female	An. gambiae	An. arabiensis	-
2015-07-02	simple	1.48175e+06	13	female	An. gambiae	An. arabiensis	-
2015-07-02	simple	1.48175e+06	12	female	An. gambiae	An. arabiensis	-
2015-07-02	simple	1.48173e+06	12	female	An. gambiae	An. arabiensis	-
2015-07-02	simple	1.48154e+06	12	female	An. gambiae	An. arabiensis	-
2015-07-02	simple	1.48191e+06	12	female	An. gambiae	An. arabiensis	-
2015-07-02	rotator	1471601	5	female	An. gambiae	An. arabiensis	-
2015-07-02	rotator	1.47314e+06	4	female	An. gambiae	An. arabiensis	-
2015-07-02	rotator	1.47252e+06	3	female	An. gambiae	An. arabiensis	-
2015-07-02	rotator	1.47258e+06	6	female	An. gambiae	An. arabiensis	-
2015-07-02	rotator	1.47254e+06	2	female	An. gambiae	An. arabiensis	-
2015-06-19	simple	1.47191e+06	8	female	An. gambiae	An. arabiensis	-
2015-06-19	simple	1.47187e+06	8	female	An. funestus	An. funestus ss	-
2015-06-19	simple	1473243	11	female	An. gambiae	An. arabiensis	-
2015-06-19	simple	1.47196e+06	12	female	An. gambiae	An. arabiensis	NA
2015-06-19	simple	1.47256e+06	14	female	An. gambiae	An. arabiensis	-
2015-06-19	simple	1.4719e+06	14	female	An. funestus	An. funestus ss	-
2015-06-19	simple	1.47186e+06	14	female	An. gambiae	An. arabiensis	-
2015-06-19	simple	1.47291e+06	14	female	An. gambiae	An. arabiensis	-
2015-06-19	simple	1.47227e+06	14	female	An. gambiae	An. arabiensis	-
2015-06-19	simple	1.47329e+06	14	female	An. funestus	An. leesoni	-
2015-06-19	simple	1.47341e+06	14	female	An. gambiae	An. arabiensis	-
2015-06-19	simple	1.47334e+06	14	female	An. gambiae	An. arabiensis	-
2015-06-19	simple	1.47289e+06	14	female	An. funestus	An. funestus ss	+
2015-06-19	simple	1.47256e+06	14	female	An. gambiae	An. arabiensis	-
2015-06-19	simple	1.47172e+06	14	female	An. funestus	An. funestus ss	-
2015-06-19	simple	1.47193e+06	15	female	An. gambiae	An. arabiensis	-
2015-06-19	simple	1.4719e+06	15	female	An. gambiae	An. arabiensis	-
2015-06-19	simple	1.47162e+06	15	female	An. gambiae	An. arabiensis	-
2015-06-19	simple	1.47187e+06	15	female	An. gambiae	An. arabiensis	-
2015-06-19	simple	1.47166e+06	15	female	An. gambiae	An. arabiensis	-
2015-06-19	simple	1.47345e+06	15	female	An. gambiae	An. arabiensis	-
2015-06-19	simple	1.47252e+06	15	female	An. funestus	An. funestus ss	-
2015-06-09	rotator	1.47232e+06	3	female	An. funestus	An. funestus ss	-
2015-06-09	simple	1.47345e+06	9	female	An. coustani	NA	-
2015-06-09	simple	1.47295e+06	9	female	An. gambiae	An. arabiensis	-
2015-06-09	simple	1.47248e+06	9	female	An. funestus	An. parensis	-
2015-06-09	simple	1.47192e+06	4	female	An. squamosus	NA	-
2015-06-09	simple	1472646	4	female	An. funestus	An. parensis	-
2015-06-09	simple	1.47192e+06	4	female	An. funestus	An. parensis	-
2015-06-09	simple	1.47334e+06	4	female	An. funestus	An. parensis	-
2015-06-09	simple	1.47173e+06	13	female	An. funestus	An. parensis	-
2015-06-09	simple	1.47232e+06	13	female	An. funestus	An. parensis	-
2015-06-09	simple	1.47256e+06	12	female	An. gambiae	An. arabiensis	-
2015-06-09	simple	1.47341e+06	1	female	An. gambiae	An. arabiensis	-
2015-06-09	simple	1.47193e+06	1	female	An. gambiae	An. arabiensis	-
2015-06-09	simple	1.47189e+06	1	female	An. gambiae	An. arabiensis	-
2015-06-09	simple	1.47296e+06	11	female	An. gambiae	An. arabiensis	-
2015-06-09	simple	1.4721e+06	11	female	indetermined	NA	NA
2015-06-09	simple	1.473e+06	11	female	An. funestus	An. parensis	-
2015-06-09	simple	1.47162e+06	11	female	An. funestus	An. parensis	-
2015-06-09	simple	1471656	11	female	An. funestus	An. parensis	-
2015-06-09	simple	1.47204e+06	11	female	An. funestus	An. parensis	-
2015-06-09	simple	1.4719e+06	11	female	An. gambiae	An. arabiensis	-
2015-07-03	rotator	1.48156e+06	3	female	An. gambiae	An. arabiensis	-
2015-07-03	rotator	1.48156e+06	3	female	An. gambiae	An. arabiensis	-
2015-07-01	simple	1.47291e+06	11	female	An. funestus	An. funestus ss	-
2015-07-01	simple	1472873	11	female	An. funestus	NA	-
2015-07-01	simple	1.47342e+06	11	female	An. funestus	An. parensis	-
2015-07-01	simple	1.47342e+06	11	female	An. coustani	NA	-
2015-07-01	simple	1.47264e+06	11	female	An. funestus	An. funestus ss	-
2015-06-17	simple	1.47156e+06	12	female	An. funestus	An. parensis	-
2015-06-17	rotator	1.47302e+06	5	female	An. squamosus	NA	NA
2015-06-17	rotator	1.47192e+06	2	female	An. funestus	An. parensis	-
2015-07-08	rotator	1.4818e+06	3	female	An. ziemani	NA	-
2015-07-08	rotator	1.48169e+06	3	female	An. funestus	An. parensis	NA
2015-07-08	rotator	1.4818e+06	3	female	An. gambiae	An. arabiensis	-
2015-07-08	rotator	1481473	2	female	An. gambiae	An. arabiensis	-
2015-07-08	simple	1.48167e+06	9	female	An. funestus	NA	-
2015-07-08	simple	1.4817e+06	9	female	An. funestus	NA	-
2015-07-08	simple	1.4818e+06	9	female	An. funestus	NA	-
2015-07-08	simple	1.48145e+06	9	female	An. funestus	NA	-
2015-07-08	simple	1481444	9	female	An. funestus	NA	-
2015-07-08	simple	1.48169e+06	9	female	An. funestus	NA	-
2015-07-08	simple	1.48163e+06	8	female	An. funestus	NA	-
2015-07-08	simple	1.48162e+06	8	female	An. gambiae	An. arabiensis	-
2015-07-08	simple	1.4817e+06	2	female	An. funestus	NA	-
2015-07-08	simple	1.48169e+06	2	female	An. funestus	NA	-
2015-07-08	simple	1.48191e+06	2	female	An. funestus	NA	-
2015-07-08	simple	1.48166e+06	2	female	An. funestus	An. parensis	-
2015-07-08	simple	1.48103e+06	2	female	An. funestus	An. parensis	-
2015-07-08	simple	1.48181e+06	2	female	An. funestus	An. parensis	-
2015-07-08	simple	1.48167e+06	2	female	An. funestus	NA	-
2015-07-08	simple	1.48166e+06	2	female	An. gambiae	An. arabiensis	-
2015-07-08	simple	1481796	11	female	An. gambiae	An. arabiensis	-
2015-07-09	simple	1.48147e+06	9	female	An. squamosus	NA	-
2015-07-09	simple	1.48142e+06	9	female	An. funestus	An. vaneedeni	-
2015-07-09	rotator	1.48181e+06	5	female	An. squamosus	NA	-
2015-07-07	simple	1.4818e+06	12	female	An. funestus	An. parensis	-
2015-07-07	rotator	1.48167e+06	2	female	An. funestus	An. parensis	-
2015-07-07	simple	1.48192e+06	8	female	An. funestus	An. parensis	-
2015-07-07	rotator	1.48191e+06	3	female	An. funestus	An. parensis	-
2015-07-07	simple	1.48181e+06	9	female	An. funestus	An. parensis	-
2015-07-07	simple	1.48146e+06	9	female	An. funestus	An. parensis	-
2015-07-07	simple	1.48157e+06	9	female	An. funestus	An. parensis	-
2015-07-07	simple	1.48181e+06	9	female	An. funestus	An. parensis	-
2015-07-07	simple	1.4819e+06	1	female	An. funestus	NA	-
2015-07-07	simple	1481754	1	female	An. funestus	An. parensis	-
2015-07-07	simple	1.48166e+06	1	female	An. funestus	An. parensis	-
2015-07-07	simple	1.48145e+06	1	female	An. funestus	An. parensis	-
2015-07-07	simple	1.48145e+06	1	female	An. funestus	An. parensis	-
2015-07-07	simple	1.48145e+06	1	female	An. funestus	An. parensis	-
2015-07-07	rotator	1.48184e+06	1	female	An. funestus	An. parensis	-
2015-07-07	rotator	1.4819e+06	3	female	An. gambiae	An. arabiensis	-
2015-07-07	rotator	1.48168e+06	2	female	An. funestus	An. funestus ss	-
2015-08-05	rotator	1.4819e+06	8	female	An. gambiae	An. arabiensis	NA
2015-08-05	rotator	1.48167e+06	5	female	An. gambiae	An. arabiensis	-
2015-08-05	rotator	1.48173e+06	2	female	An. funestus	An. parensis	-
2015-08-05	rotator	1.48173e+06	2	female	An. funestus	An. parensis	-
2015-08-05	rotator	1.48176e+06	2	female	An. funestus	An. parensis	-
2015-08-05	rotator	1.48191e+06	4	female	An. funestus	An. parensis	-
2015-08-05	simple	1.48172e+06	2	female	An. funestus	An. parensis	-
2015-08-05	simple	1481910	9	female	An. funestus	An. parensis	-
2015-08-05	simple	1.48141e+06	9	female	An. funestus	An. parensis	-
2015-08-07	simple	1.48185e+06	10	female	An. gambiae	An. arabiensis	+
2015-07-24	simple	1.48188e+06	14	female	An. gambiae	An. arabiensis	-
2015-07-24	simple	1.4814e+06	14	female	An. gambiae	An. arabiensis	-
2015-07-24	simple	1.48181e+06	14	female	An. gambiae	An. arabiensis	-
2015-07-24	simple	1.48142e+06	14	female	An. funestus	NA	-
2015-07-24	simple	1481358	14	female	An. funestus	NA	-
2015-07-24	simple	1.48153e+06	14	female	An. gambiae	An. arabiensis	-
2015-07-24	simple	1.48153e+06	14	female	An. funestus	An. funestus ss	-
2015-07-24	simple	1.48151e+06	14	female	An. funestus	An. funestus ss	-
2015-07-24	simple	1481770	14	female	An. funestus	NA	-
2015-07-24	simple	1.48152e+06	10	female	An. pretoriensis	NA	-
2015-07-24	simple	1.48161e+06	15	female	An. gambiae	An. arabiensis	-
2015-07-24	simple	1.48171e+06	15	female	An. funestus	An. parensis	-
2015-07-24	simple	1.48156e+06	15	female	An. gambiae	An. arabiensis	-
2015-07-24	simple	1.48176e+06	15	female	An. funestus	An. rivulorum	-
2015-07-23	simple	1.48148e+06	2	female	An. gambiae	An. arabiensis	-
2015-07-23	simple	1.48149e+06	14	female	An. gambiae	An. arabiensis	-
2015-07-23	simple	1.48148e+06	14	female	An. gambiae	An. arabiensis	-
2015-07-23	simple	1.48157e+06	14	female	An. gambiae	An. arabiensis	-
2015-07-23	simple	1.48154e+06	11	female	An. funestus	NA	-
2015-07-23	simple	1.48147e+06	15	female	An. gambiae	An. arabiensis	-
2015-07-23	simple	1.48147e+06	15	female	An. gambiae	An. arabiensis	-
2015-07-23	simple	1.48147e+06	15	female	An. gambiae	An. arabiensis	+
2015-07-23	simple	1.48164e+06	15	female	An. funestus	An. rivulorum	-
2015-07-23	simple	1481431	15	female	An. gambiae	An. arabiensis	+
2015-07-23	simple	1.48148e+06	15	female	An. gambiae	An. arabiensis	-
2015-07-23	simple	1.48143e+06	15	female	An. gambiae	An. arabiensis	+
2015-07-23	simple	1.48144e+06	15	female	An. gambiae	An. arabiensis	+
2015-07-23	simple	1.48153e+06	15	female	An. funestus	An. rivulorum	-
2015-07-23	simple	1.48172e+06	15	female	An. funestus	An. rivulorum	-
2015-07-23	simple	1.48135e+06	15	female	An. gambiae	An. arabiensis	-
2015-07-23	simple	1.48173e+06	15	female	An. funestus	An. rivulorum	-
2015-07-23	rotator	1.48173e+06	2	female	An. gambiae	An. arabiensis	-
2015-07-22	rotator	1.48148e+06	6	female	An. ziemani	NA	-
2015-07-29	rotator	1.48172e+06	1	female	An. gambiae	An. arabiensis	-
2015-08-04	rotator	1.48175e+06	3	female	An. funestus	An. parensis	-
2015-08-04	rotator	1.48145e+06	7	female	An. funestus	An. parensis	-
2015-08-04	rotator	1.48174e+06	6	female	An. funestus	An. parensis	-
2015-08-04	rotator	1481639	7	female	An. gambiae	An. arabiensis	-
2015-08-04	rotator	1.48145e+06	1	female	An. gambiae	An. arabiensis	-
2015-08-04	simple	1.48164e+06	3	female	An. funestus	An. parensis	-
2015-08-04	simple	1.48164e+06	3	female	An. funestus	An. funestus ss	-
2015-08-04	simple	1.48155e+06	3	female	An. funestus	An. parensis	-
2015-08-04	simple	1.4816e+06	3	female	An. funestus	An. parensis	-
2015-08-04	simple	1.48155e+06	3	female	An. funestus	An. rivulorum	-
2015-08-04	simple	1.48186e+06	13	female	An. funestus	An. rivulorum	-
2015-08-04	simple	1481543	13	female	An. funestus	An. parensis	-
2015-08-04	simple	1481556	4	female	An. funestus	An. parensis	-
2015-08-04	simple	1.48151e+06	4	female	An. funestus	An. parensis	-
2015-08-04	simple	1.48154e+06	15	female	An. funestus	NA	-
2015-08-04	rotator	1.48155e+06	5	female	An. funestus	NA	-
2015-08-04	rotator	1481569	5	female	An. funestus	NA	-
2015-08-04	rotator	1.48152e+06	5	female	An. funestus	NA	-
2015-08-04	simple	1.48154e+06	9	female	indetermined	NA	NA
2015-08-04	simple	1.48153e+06	9	female	An. funestus	An. parensis	-
2015-08-04	simple	1481824	9	female	An. funestus	An. parensis	-
2015-08-04	simple	1.48176e+06	9	female	An. funestus	An. parensis	-
2015-08-04	simple	1481530	2	female	An. funestus	An. parensis	-
2015-08-04	simple	1.48151e+06	2	female	An. funestus	An. parensis	-
2015-07-30	simple	1.48192e+06	11	female	An. gambiae	An. arabiensis	-
2015-07-30	simple	1.48142e+06	11	female	An. gambiae	An. arabiensis	-
2015-07-30	simple	1.48142e+06	9	female	An. gambiae	An. arabiensis	-
2015-07-30	simple	1.48139e+06	9	female	An. gambiae	An. arabiensis	-
2015-07-30	simple	1.48165e+06	14	female	An. gambiae	An. arabiensis	-
2015-07-30	simple	1.48173e+06	14	female	An. gambiae	An. arabiensis	-
2015-07-30	simple	1.48192e+06	12	female	An. gambiae	An. arabiensis	-
2015-07-30	simple	1.48163e+06	12	female	An. gambiae	An. arabiensis	-
2015-07-30	simple	1.48165e+06	12	female	An. gambiae	An. arabiensis	-
2015-07-30	simple	1.4814e+06	12	female	An. gambiae	An. arabiensis	-
2015-07-30	simple	1.4814e+06	12	female	An. gambiae	An. arabiensis	-
2015-07-30	simple	1.48152e+06	2	female	An. gambiae	An. arabiensis	+
2015-07-30	simple	1.48176e+06	2	female	An. gambiae	An. arabiensis	-
2015-07-30	simple	1.48155e+06	2	female	An. gambiae	An. arabiensis	-
2015-07-30	simple	1.4814e+06	2	female	An. gambiae	An. arabiensis	-
2015-07-30	simple	1.48139e+06	2	female	An. gambiae	An. arabiensis	-
2015-07-28	rotator	1.48161e+06	4	female	An. squamosus	NA	-
2015-07-31	rotator	1.4814e+06	5	female	An. gambiae	An. arabiensis	-
2015-07-31	rotator	1481390	7	female	An. gambiae	An. arabiensis	-
2015-07-31	rotator	1.48144e+06	2	female	An. gambiae	An. arabiensis	-
2015-07-31	simple	1.48177e+06	14	female	An. gambiae	An. arabiensis	-
2015-07-31	simple	1.48185e+06	9	female	An. gambiae	An. arabiensis	-
2015-07-31	simple	1.48185e+06	9	female	An. gambiae	An. arabiensis	-
2015-07-31	simple	1.48144e+06	9	female	An. gambiae	An. arabiensis	-
2015-08-14	simple	1.48158e+06	14	female	An. squamosus	NA	-
2015-08-14	simple	1.48159e+06	14	female	An. squamosus	NA	-
2015-08-14	simple	1.48159e+06	14	female	An. squamosus	NA	NA
2015-08-14	simple	1.4814e+06	14	female	An. gambiae	An. quadriannulatus	-
2015-08-14	simple	1.48164e+06	14	female	An. funestus	An. rivulorum	-
2015-08-14	simple	1.48179e+06	13	female	An. gambiae	An. arabiensis	-
2015-08-14	simple	1.48152e+06	2	female	An. gambiae	An. arabiensis	-
2015-08-14	simple	1481514	9	female	An. gambiae	An. arabiensis	-
2015-08-13	simple	1.48162e+06	14	female	An. rufipes	NA	-
2015-08-13	simple	1.48153e+06	14	female	An. squamosus	NA	-
2015-08-13	simple	1.48182e+06	14	female	An. gambiae	An. arabiensis	-
2015-08-13	simple	1.48183e+06	14	female	An. gambiae	An. arabiensis	-
2015-08-28	simple	1.49097e+06	2	female	An. gambiae	An. arabiensis	-
2015-08-28	simple	1.48169e+06	2	female	An. gambiae	An. arabiensis	-
2015-08-28	simple	1490974	2	female	An. gambiae	An. arabiensis	-
2015-08-28	simple	1481402	2	female	An. gambiae	An. arabiensis	-
2015-08-28	simple	1.48142e+06	2	female	An. gambiae	An. quadriannulatus	-
2015-08-28	simple	1.49096e+06	2	female	An. gambiae	An. arabiensis	-
2015-08-28	simple	1.48147e+06	9	female	An. gambiae	An. arabiensis	-
2015-08-28	simple	1.48172e+06	10	female	An. gambiae	An. arabiensis	-
2015-08-28	simple	1.48146e+06	10	female	An. gambiae	An. arabiensis	-
2015-08-28	simple	1.4818e+06	10	female	An. gambiae	An. arabiensis	-
2015-08-28	simple	1481712	10	female	An. gambiae	An. arabiensis	-
2015-08-28	simple	1.48171e+06	10	female	An. gambiae	An. arabiensis	-
2015-08-28	simple	1.48152e+06	10	female	An. gambiae	An. arabiensis	-
2015-08-28	simple	1481374	10	female	An. gambiae	An. arabiensis	-
2015-08-28	simple	1.48162e+06	10	female	An. gambiae	An. arabiensis	-
2015-08-28	simple	1.4819e+06	10	female	An. gambiae	An. arabiensis	-
2015-08-28	simple	1.48141e+06	3	female	An. gambiae	An. arabiensis	-
2015-08-28	simple	1.4817e+06	3	female	An. gambiae	An. arabiensis	-
2015-08-28	simple	1.48161e+06	3	female	An. gambiae	An. arabiensis	-
2015-08-28	simple	1.49096e+06	3	female	An. gambiae	An. arabiensis	-
2015-08-28	simple	1.48148e+06	13	female	An. gambiae	An. arabiensis	-
2015-08-28	simple	1.48152e+06	13	female	An. gambiae	An. arabiensis	-
2015-08-28	rotator	1.48137e+06	5	female	An. gambiae	An. arabiensis	-
2015-08-28	rotator	1.48172e+06	5	female	An. gambiae	An. arabiensis	-
2015-08-28	rotator	1.49096e+06	5	female	An. gambiae	An. arabiensis	-
2015-08-28	simple	1.49096e+06	4	female	An. gambiae	An. arabiensis	-
2015-08-28	simple	1.48138e+06	4	female	An. gambiae	An. arabiensis	-
2015-08-28	simple	1.48192e+06	4	female	An. gambiae	An. arabiensis	-
2015-08-27	rotator	1481767	4	female	An. gambiae	An. arabiensis	-
2015-08-27	simple	1.48152e+06	4	female	An. gambiae	An. arabiensis	-
2015-08-27	simple	1.48156e+06	4	female	An. gambiae	An. arabiensis	-
2015-08-27	simple	1.48065e+06	4	female	An. gambiae	An. arabiensis	-
2015-08-27	simple	1.48158e+06	4	female	An. gambiae	An. arabiensis	+
2015-08-27	simple	1.48149e+06	3	female	An. gambiae	An. arabiensis	-
2015-08-27	simple	1.48142e+06	2	female	An. gambiae	An. arabiensis	-
2015-08-27	simple	1.48151e+06	2	female	An. gambiae	An. arabiensis	-
2015-08-27	simple	1481572	2	female	An. gambiae	An. arabiensis	+
2015-08-27	simple	1481626	2	female	An. gambiae	An. arabiensis	-
2015-08-27	simple	1.4816e+06	9	female	An. gambiae	An. arabiensis	-
2015-08-27	simple	1.48175e+06	9	female	An. gambiae	An. arabiensis	-
2015-08-27	rotator	1.48138e+06	5	female	An. gambiae	An. arabiensis	-
2015-08-27	rotator	1.48155e+06	5	female	An. gambiae	An. arabiensis	-
2015-08-27	simple	1.48177e+06	10	female	An. gambiae	An. arabiensis	+
2015-08-27	simple	1.48172e+06	10	female	An. gambiae	An. arabiensis	-
2015-08-27	simple	1.48174e+06	10	female	An. gambiae	An. arabiensis	-
2015-08-27	simple	1.4816e+06	10	female	An. gambiae	An. arabiensis	-
2015-08-27	simple	1.48183e+06	10	female	An. gambiae	An. arabiensis	-
2015-08-27	simple	1.48143e+06	10	female	An. gambiae	An. arabiensis	-
2015-08-26	rotator	1.48154e+06	2	female	An. rufipes	NA	-
2015-08-26	simple	1.48146e+06	9	female	An. gambiae	An. arabiensis	-
2015-08-25	simple	1.48143e+06	10	female	An. funestus	An. parensis	-
2015-09-10	simple	1481428	4	female	An. gambiae	An. arabiensis	-
2015-09-10	simple	1.48138e+06	4	female	An. gambiae	An. arabiensis	-
2015-09-10	simple	1.48136e+06	13	female	An. gambiae	An. arabiensis	-
2015-09-10	simple	1.48176e+06	13	female	An. gambiae	An. arabiensis	-
2015-09-10	simple	1.48143e+06	13	female	An. gambiae	An. arabiensis	-
2015-09-10	simple	1.49082e+06	13	female	An. gambiae	An. arabiensis	-
2015-09-10	simple	1.48172e+06	13	female	An. gambiae	An. arabiensis	-
2015-09-10	rotator	1490510	3	female	An. gambiae	An. arabiensis	-
2015-09-10	simple	1.49113e+06	2	female	An. gambiae	An. arabiensis	-
2015-09-10	simple	1.49113e+06	2	female	An. gambiae	An. arabiensis	-
2015-09-10	simple	1.48136e+06	2	female	An. gambiae	An. arabiensis	-
2015-09-10	simple	1.48141e+06	2	female	An. gambiae	An. arabiensis	-
2015-09-10	simple	1.48179e+06	2	female	An. gambiae	An. arabiensis	-
2015-09-10	simple	1.48151e+06	2	female	An. gambiae	An. arabiensis	-
2015-09-10	simple	1.48163e+06	2	female	An. gambiae	An. arabiensis	-
2015-09-10	simple	1.49113e+06	2	female	An. gambiae	An. arabiensis	-
2015-09-10	simple	1481460	2	female	An. gambiae	An. arabiensis	-
2015-09-10	simple	1.48173e+06	2	female	An. gambiae	An. arabiensis	-
2015-09-10	simple	1.48177e+06	2	female	An. gambiae	An. arabiensis	-
2015-09-10	rotator	1.49113e+06	3	female	An. gambiae	An. arabiensis	-
2015-09-10	rotator	1.48155e+06	3	female	An. gambiae	An. arabiensis	-
2015-09-10	rotator	1.48098e+06	3	female	An. gambiae	An. arabiensis	-
2015-09-10	rotator	1.4818e+06	3	female	An. gambiae	An. arabiensis	-
2015-09-10	rotator	1491133	3	female	An. gambiae	An. arabiensis	-
2015-09-10	rotator	1.48147e+06	3	female	An. gambiae	An. arabiensis	-
2015-09-10	rotator	1481725	3	female	An. gambiae	An. arabiensis	-
2015-09-10	rotator	1.49124e+06	4	female	An. gambiae	An. arabiensis	NA
2015-09-10	rotator	1.48192e+06	4	female	An. gambiae	An. arabiensis	-
2015-09-10	rotator	1.48138e+06	4	female	An. gambiae	An. arabiensis	-
2015-09-10	rotator	1.48182e+06	4	female	An. gambiae	An. arabiensis	-
2015-09-10	rotator	1.48158e+06	4	female	An. gambiae	An. arabiensis	-
2015-09-10	rotator	1.48174e+06	4	female	An. gambiae	An. arabiensis	-
2015-09-10	rotator	1.48145e+06	2	female	An. gambiae	An. arabiensis	+
2015-09-10	rotator	1.48151e+06	2	female	An. gambiae	An. arabiensis	-
2015-09-09	simple	1.49113e+06	2	female	An. gambiae	An. arabiensis	-
2015-09-09	simple	1481457	2	female	An. gambiae	An. arabiensis	-
2015-09-09	simple	1.48191e+06	2	female	An. gambiae	An. arabiensis	-
2015-09-09	rotator	1.48184e+06	1	female	An. gambiae	An. arabiensis	-
2015-09-09	rotator	1.49116e+06	1	female	An. gambiae	An. arabiensis	-
2015-09-09	rotator	1.48159e+06	1	female	An. gambiae	An. arabiensis	-
2015-09-09	rotator	1.48158e+06	1	female	An. gambiae	An. arabiensis	-
2015-09-09	rotator	1.48157e+06	1	female	An. gambiae	An. arabiensis	-
2015-09-09	rotator	1.48184e+06	1	female	An. gambiae	An. arabiensis	-
2015-09-09	rotator	1.48137e+06	1	female	An. gambiae	An. arabiensis	-
2015-09-09	rotator	1.4817e+06	1	female	An. gambiae	An. arabiensis	-
2015-09-09	rotator	1.48148e+06	1	female	An. gambiae	An. arabiensis	-
2015-09-09	rotator	1481415	1	female	An. gambiae	An. arabiensis	-
2015-09-09	rotator	1.4814e+06	1	female	An. gambiae	An. arabiensis	-
2015-09-09	rotator	1.48146e+06	1	female	An. gambiae	An. arabiensis	-
2015-09-09	rotator	1.48158e+06	5	female	An. gambiae	An. arabiensis	-
2015-09-09	rotator	1.48184e+06	5	female	An. gambiae	An. arabiensis	-
2015-09-09	rotator	1.49114e+06	5	female	An. gambiae	An. arabiensis	-
2015-09-09	rotator	1.48145e+06	5	female	An. gambiae	An. arabiensis	-
2015-09-09	rotator	1.48169e+06	5	female	An. gambiae	An. arabiensis	-
2015-09-09	simple	1.48181e+06	13	female	An. gambiae	An. arabiensis	-
2015-09-09	simple	1.48141e+06	13	female	An. gambiae	An. arabiensis	-
2015-09-09	simple	1.49098e+06	13	female	An. gambiae	An. arabiensis	-
2015-09-09	simple	1481598	13	female	An. gambiae	An. arabiensis	-
2015-09-09	simple	1.48179e+06	11	female	An. gambiae	An. arabiensis	-
2015-09-09	simple	1.48141e+06	11	female	An. gambiae	An. arabiensis	-
2015-09-09	simple	1.48186e+06	11	female	An. gambiae	An. arabiensis	-
2015-09-09	simple	1.48141e+06	11	female	An. gambiae	An. arabiensis	-
2015-10-13	simple	1.55705e+06	13	female	An. gambiae	An. arabiensis	-
2015-10-13	simple	1.55706e+06	13	female	An. gambiae	An. arabiensis	-
2015-10-13	simple	1.55649e+06	7	female	An. gambiae	An. arabiensis	-
2015-09-18	rotator	1.55162e+06	4	female	An. gambiae	An. arabiensis	-
2015-09-18	rotator	1.55163e+06	4	female	An. gambiae	An. arabiensis	-
2015-10-16	rotator	1.55711e+06	3	female	An. funestus	An. funestus ss	-
2015-10-16	rotator	1.55597e+06	5	female	An. squamosus	NA	+
2015-10-16	rotator	1.55641e+06	5	female	An. funestus	NA	-
2015-10-16	rotator	1.55662e+06	5	female	An. gambiae	An. arabiensis	-
2015-10-16	rotator	1.55711e+06	5	female	An. funestus	NA	-
2015-09-15	simple	1.48186e+06	2	female	An. rufipes	NA	-
2015-10-21	rotator	1556403	2	female	An. garnhami	NA	-
2015-10-15	simple	1.55605e+06	4	female	An. funestus	An. funestus ss	-
2015-09-23	simple	1.55166e+06	6	female	An. funestus	An. rivulorum	-
2015-09-23	simple	1.55168e+06	4	female	An. funestus	An. parensis	-
2015-10-14	simple	1.55641e+06	9	female	An. gambiae	An. arabiensis	-
2015-10-14	simple	1556052	7	female	An. gambiae	An. arabiensis	-
2015-10-14	simple	1.55702e+06	7	female	An. gambiae	An. arabiensis	-
2015-09-16	simple	1.48143e+06	11	female	An. gambiae	An. arabiensis	-
2015-09-16	simple	1.48142e+06	11	female	An. rufipes	NA	-
2015-10-22	rotator	1.55641e+06	8	female	An. funestus	An. funestus ss	-
2015-10-22	rotator	1.55594e+06	8	female	An. funestus	An. parensis	-
2015-10-22	rotator	1.55647e+06	8	female	An. funestus	An. funestus ss	-
2015-10-22	rotator	1.55642e+06	8	female	An. funestus	An. funestus ss	-
2015-09-22	rotator	1.55167e+06	5	female	An. funestus	An. funestus ss	-
2015-09-22	rotator	1.55167e+06	5	female	An. funestus	An. parensis	-
2015-09-22	rotator	1.55167e+06	5	female	An. funestus	An. funestus ss	-
2015-09-22	simple	1.55167e+06	3	female	An. squamosus	NA	-
2015-09-22	simple	1.55167e+06	3	female	indetermined	NA	NA
2015-09-22	simple	1.55167e+06	3	female	An. ziemani	NA	-
2015-09-22	simple	1.55166e+06	2	female	An. funestus	An. parensis	-
2015-09-22	simple	1.55161e+06	2	female	An. funestus	An. parensis	-
2015-09-22	simple	1551101	2	female	An. funestus	An. parensis	-
2015-09-22	simple	1.55166e+06	2	female	An. funestus	An. parensis	-
2015-09-22	simple	1551664	2	female	An. funestus	An. parensis	-
2015-10-30	rotator	1.55711e+06	5	female	An. gambiae	An. arabiensis	-
2015-10-30	rotator	1.55719e+06	5	female	An. gambiae	An. arabiensis	-
2015-10-30	rotator	1.5555e+06	5	female	An. gambiae	An. arabiensis	-
2015-10-30	rotator	1.55718e+06	5	female	An. gambiae	An. arabiensis	-
2015-10-30	rotator	1.55717e+06	5	female	An. funestus	An. parensis	-
2015-10-30	rotator	1.55645e+06	5	female	An. gambiae	An. arabiensis	-
2015-10-30	simple	1555822	8	female	An. gambiae	An. arabiensis	-
2015-10-30	simple	1.55719e+06	7	female	An. gambiae	An. arabiensis	-
2015-10-30	simple	1.55582e+06	7	female	An. gambiae	An. arabiensis	-
2015-10-30	simple	1.55583e+06	7	female	An. gambiae	An. arabiensis	-
2015-10-30	simple	1.55549e+06	7	female	An. gambiae	An. arabiensis	-
2015-10-30	simple	1.55583e+06	7	female	An. gambiae	An. arabiensis	-
2015-10-30	simple	1.55583e+06	7	female	An. gambiae	An. arabiensis	-
2015-10-30	simple	1.55582e+06	7	female	An. funestus	An. funestus ss	-
2015-10-30	simple	1.55719e+06	7	female	An. gambiae	An. arabiensis	-
2015-10-30	simple	1.55582e+06	7	female	An. gambiae	An. arabiensis	-
2015-10-30	simple	1.55583e+06	15	female	An. gambiae	An. arabiensis	-
2015-10-30	simple	1.55682e+06	15	female	An. gambiae	An. arabiensis	-
2015-10-30	simple	1.55553e+06	15	female	An. gambiae	An. arabiensis	-
2015-10-30	simple	1.55645e+06	15	female	An. gambiae	An. arabiensis	-
2015-10-30	simple	1556474	15	female	An. gambiae	An. arabiensis	-
2015-10-02	simple	1.55711e+06	2	female	An. funestus	An. parensis	-
2015-10-02	simple	1.55734e+06	2	female	An. funestus	An. parensis	-
2015-10-02	simple	1.55734e+06	2	female	An. funestus	An. parensis	-
2015-10-02	rotator	1.55735e+06	5	female	An. gambiae	An. arabiensis	-
2015-10-29	rotator	1.55665e+06	5	female	An. gambiae	An. arabiensis	-
2015-10-29	rotator	1.55709e+06	5	female	An. gambiae	An. arabiensis	-
2015-10-29	rotator	1.55575e+06	5	female	An. gambiae	An. arabiensis	-
2015-10-29	rotator	1.55575e+06	5	female	An. gambiae	An. arabiensis	-
2015-10-29	simple	1.55574e+06	15	female	An. gambiae	An. arabiensis	-
2015-10-29	simple	1.55574e+06	15	female	An. gambiae	An. arabiensis	-
2015-10-29	simple	1.55575e+06	15	female	An. gambiae	An. arabiensis	-
2015-10-29	simple	1.55576e+06	15	female	An. gambiae	An. arabiensis	-
2015-10-29	simple	1.55577e+06	15	female	An. gambiae	An. arabiensis	-
2015-10-29	simple	1.55577e+06	15	female	An. gambiae	An. arabiensis	-
2015-10-29	simple	1555765	15	female	An. gambiae	An. arabiensis	-
2015-10-29	simple	1.55577e+06	15	female	An. gambiae	An. arabiensis	-
2015-10-29	simple	1.55577e+06	15	female	An. gambiae	An. arabiensis	-
2015-10-29	simple	1.55654e+06	15	female	An. gambiae	An. arabiensis	-
2015-10-29	simple	1.55577e+06	15	female	An. gambiae	An. arabiensis	-
2015-10-29	simple	1.55577e+06	15	female	An. gambiae	An. arabiensis	NA
2015-10-29	simple	1.55574e+06	7	female	An. gambiae	An. arabiensis	-
2015-10-29	simple	1.55606e+06	7	female	An. gambiae	An. arabiensis	-
2015-10-29	simple	1.55574e+06	7	female	An. gambiae	An. arabiensis	-
2015-10-29	simple	1.55574e+06	7	female	An. gambiae	An. arabiensis	-
2015-10-29	simple	1.55645e+06	7	female	An. gambiae	An. arabiensis	-
2015-10-29	simple	1.5572e+06	7	female	An. gambiae	An. arabiensis	-
2015-10-29	simple	1.55574e+06	7	female	An. gambiae	An. arabiensis	-
2015-10-29	simple	1.55649e+06	9	female	An. gambiae	An. arabiensis	-
2015-10-01	rotator	1.55606e+06	5	female	An. gambiae	An. arabiensis	-
2015-10-01	rotator	1.5571e+06	5	female	An. gambiae	An. arabiensis	-
2015-10-01	rotator	1.55649e+06	7	female	An. gambiae	An. arabiensis	-
2015-11-05	rotator	1.55593e+06	5	female	An. gambiae	An. arabiensis	-
2015-12-03	rotator	1.55552e+06	3	female	An. funestus	NA	NA
2015-11-06	simple	1.55553e+06	8	female	An. squamosus	NA	-
2015-11-06	simple	1.55537e+06	7	female	An. funestus	An. funestus ss	NA
2015-11-06	rotator	1.55636e+06	5	female	An. funestus	An. funestus ss	NA
2015-11-21	simple	1557211	14	female	An. gambiae	An. arabiensis	-
2015-12-03	rotator	1.53891e+06	5	female	An. gambiae	An. arabiensis	-
2015-11-20	simple	1.55572e+06	10	female	An. gambiae	An. arabiensis	-
2015-11-20	simple	1.55571e+06	6	female	An. gambiae	An. arabiensis	-
2015-11-20	simple	1555707	6	female	An. squamosus	NA	-
2015-11-20	simple	1.55572e+06	6	female	An. ziemani	NA	-
2015-11-27	simple	1.55571e+06	10	female	An. gambiae	An. arabiensis	-
2015-11-27	simple	1.55708e+06	14	female	An. gambiae	An. arabiensis	-
2015-11-27	simple	1.5566e+06	14	female	An. gambiae	An. arabiensis	-
2015-11-27	simple	1556601	14	female	An. gambiae	An. arabiensis	-
2015-11-27	simple	1.55644e+06	14	female	An. gambiae	An. arabiensis	-
2015-11-27	simple	1.55641e+06	14	female	An. gambiae	An. arabiensis	-
2015-11-27	simple	1.55707e+06	14	female	An. gambiae	An. arabiensis	-
2015-11-27	simple	1.5565e+06	14	female	An. gambiae	An. arabiensis	-
2015-11-27	simple	1.55707e+06	14	female	An. gambiae	An. arabiensis	-
2015-11-27	simple	1.55658e+06	14	female	An. gambiae	An. arabiensis	-
2015-11-27	simple	1.5565e+06	14	female	An. gambiae	An. arabiensis	-
2015-11-27	simple	1.5565e+06	14	female	An. gambiae	An. arabiensis	-
2015-11-27	simple	1556502	14	female	An. gambiae	An. arabiensis	-
2015-11-27	simple	1.55661e+06	14	female	An. gambiae	An. arabiensis	-
2015-11-27	simple	1.55597e+06	14	female	An. gambiae	An. arabiensis	-
2015-11-27	simple	1.55588e+06	14	female	An. gambiae	An. arabiensis	-
2015-11-27	simple	1.55613e+06	14	female	An. gambiae	An. arabiensis	-
2015-11-27	simple	1556135	14	female	An. gambiae	An. arabiensis	-
2015-11-27	simple	1.55614e+06	14	female	An. gambiae	An. arabiensis	-
2015-11-27	simple	1.5571e+06	14	female	An. gambiae	An. arabiensis	-
2015-11-27	simple	1.5571e+06	14	female	An. gambiae	An. arabiensis	-
2015-11-27	simple	1.55563e+06	14	female	An. gambiae	An. arabiensis	-
2015-11-27	simple	1.55564e+06	14	female	An. gambiae	An. arabiensis	-
2015-11-27	simple	1.55661e+06	15	female	An. gambiae	An. arabiensis	NA
2015-12-11	rotator	1557224	5	female	An. gambiae	An. arabiensis	-
2015-12-11	rotator	1.55592e+06	5	female	An. gambiae	An. arabiensis	-
2015-12-11	simple	1.55722e+06	12	female	An. gambiae	An. arabiensis	-
2015-12-11	simple	1.55738e+06	12	female	An. gambiae	An. arabiensis	-
2015-12-11	simple	1.55592e+06	12	female	An. gambiae	An. arabiensis	NA
2015-12-11	simple	1.5558e+06	12	female	An. gambiae	An. arabiensis	NA
2015-12-11	simple	1.55727e+06	12	female	An. gambiae	An. arabiensis	NA
2015-12-12	simple	1.55608e+06	6	female	An. gambiae	An. arabiensis	-
2015-12-12	simple	1.55608e+06	12	female	An. gambiae	An. arabiensis	-
2015-12-12	simple	1.55722e+06	12	female	An. gambiae	An. arabiensis	NA
2016-01-07	rotator	1.56922e+06	4	female	An. pharoensis	NA	-
2016-01-07	rotator	1.56933e+06	5	female	An. pharoensis	NA	-
2016-01-07	rotator	1.56992e+06	6	female	An. pharoensis	NA	-
2016-01-07	rotator	1.56902e+06	6	female	An. pharoensis	NA	-
2016-01-07	rotator	1.56877e+06	6	female	An. gambiae	An. arabiensis	-
2016-01-07	rotator	1.56949e+06	6	female	An. pharoensis	NA	-
2016-01-07	simple	1.56925e+06	1	female	An. gambiae	An. arabiensis	-
2016-01-08	simple	1.56887e+06	12	female	An. gambiae	An. arabiensis	-
2016-01-08	simple	1.56931e+06	4	female	An. gambiae	An. arabiensis	-
2015-12-18	simple	1.55609e+06	11	female	An. gambiae	An. arabiensis	-
2015-12-18	simple	1.55609e+06	11	female	An. gambiae	An. arabiensis	-
2015-11-26	rotator	1.55571e+06	5	female	An. gambiae	An. arabiensis	-
2015-11-26	rotator	1555877	5	female	An. gambiae	An. arabiensis	-
2016-01-22	simple	1.56891e+06	14	female	An. gambiae	An. arabiensis	-
2016-01-22	simple	1.56947e+06	14	female	An. gambiae	NA	-
2016-01-22	simple	1.56964e+06	14	female	An. gambiae	An. arabiensis	-
2016-01-22	simple	1.56963e+06	14	female	An. gambiae	An. arabiensis	NA
2016-01-22	simple	1.56983e+06	14	female	An. gambiae	An. arabiensis	NA
2016-01-22	simple	1.56904e+06	14	female	An. gambiae	An. arabiensis	-
2016-01-22	simple	1.56904e+06	14	female	An. gambiae	An. arabiensis	-
2016-01-22	simple	1.56891e+06	14	female	An. gambiae	An. arabiensis	-
2016-01-22	simple	1.56905e+06	14	female	An. gambiae	An. arabiensis	-
2016-01-22	simple	1.56905e+06	14	female	An. gambiae	An. arabiensis	NA
2016-01-22	simple	1.56905e+06	14	female	An. gambiae	An. arabiensis	NA
2016-01-22	simple	1.56892e+06	14	female	An. gambiae	An. arabiensis	NA
2016-01-22	simple	1.56998e+06	14	female	An. gambiae	An. arabiensis	NA
2016-01-22	simple	1.56905e+06	14	female	An. gambiae	An. arabiensis	NA
2016-01-22	simple	1.56891e+06	14	female	An. gambiae	An. arabiensis	NA
2016-01-22	simple	1.56891e+06	6	female	An. gambiae	An. arabiensis	NA
2016-01-22	simple	1.56867e+06	6	female	indetermined	NA	NA
2016-01-22	simple	1.56905e+06	6	female	An. gambiae	An. arabiensis	NA
2016-01-22	simple	1.56992e+06	6	female	An. gambiae	An. arabiensis	NA
2016-01-22	simple	1568903	6	female	An. gambiae	An. arabiensis	-
2016-01-22	simple	1.56878e+06	6	female	An. gambiae	An. arabiensis	-
2016-01-22	simple	1.56904e+06	6	female	An. gambiae	An. arabiensis	-
2016-01-22	simple	1.5699e+06	6	female	An. gambiae	An. arabiensis	-
2016-01-22	simple	1569047	6	female	An. gambiae	An. arabiensis	-
2016-02-09	simple	1.56888e+06	2	female	indetermined	NA	NA
2016-02-09	rotator	1.56872e+06	5	female	An. gambiae	An. arabiensis	-
2016-01-22	rotator	1.56897e+06	4	female	An. gambiae	An. arabiensis	-
2016-01-22	rotator	1.56997e+06	3	female	An. gambiae	An. arabiensis	-
2016-01-22	rotator	1.56867e+06	3	female	An. gambiae	An. arabiensis	-
2016-01-22	rotator	1.56951e+06	3	female	An. gambiae	An. arabiensis	-
2016-01-22	rotator	1.5695e+06	3	female	An. gambiae	An. arabiensis	-
2016-01-22	rotator	1.56933e+06	2	female	An. gambiae	An. arabiensis	-
2016-01-22	rotator	1.5693e+06	2	female	An. gambiae	An. arabiensis	-
2016-01-22	rotator	1.56876e+06	2	female	An. gambiae	An. arabiensis	-
2016-01-22	rotator	1568888	2	female	An. gambiae	An. arabiensis	-
2016-01-22	simple	1.56991e+06	11	female	An. gambiae	An. arabiensis	-
2016-02-11	simple	1.56896e+06	4	female	An. pharoensis	NA	-
2016-02-11	simple	1.56896e+06	4	female	An. pharoensis	NA	-
2016-02-11	rotator	1.56973e+06	5	female	An. gambiae	An. arabiensis	-
2016-02-12	rotator	1.56928e+06	4	female	An. pharoensis	NA	-
2016-02-12	simple	1.56978e+06	2	female	An. gambiae	An. arabiensis	-
2016-02-12	simple	1.56932e+06	3	female	An. pharoensis	NA	-
2016-01-21	rotator	1.56897e+06	2	female	An. gambiae	NA	-
2016-01-21	rotator	1.56896e+06	2	female	An. gambiae	NA	-
2016-01-21	rotator	1.56991e+06	6	female	An. gambiae	An. arabiensis	-
2016-01-21	simple	1.56947e+06	6	female	An. gambiae	An. arabiensis	-
2016-01-21	simple	1.56947e+06	6	female	An. gambiae	An. arabiensis	-
2016-01-21	simple	1.56949e+06	6	female	An. gambiae	An. arabiensis	-
2016-01-21	simple	1.56906e+06	6	female	An. gambiae	An. arabiensis	-
2016-01-21	simple	1.56906e+06	6	female	An. gambiae	An. arabiensis	-
2016-01-21	simple	1.56955e+06	6	female	An. gambiae	An. arabiensis	-
2016-01-21	simple	1.56999e+06	6	female	An. gambiae	An. arabiensis	-
2016-01-21	simple	1.56947e+06	13	female	An. gambiae	An. arabiensis	-
2016-01-21	simple	1.5689e+06	13	female	An. gambiae	An. arabiensis	-
2016-02-19	rotator	1.56874e+06	4	female	An. rufipes	NA	-
2016-02-18	rotator	1.56874e+06	2	female	An. rufipes	NA	-
2016-02-19	rotator	1.56875e+06	5	female	An. gambiae	An. arabiensis	-
2016-02-19	rotator	1.56902e+06	5	female	An. gambiae	An. arabiensis	-
2016-02-19	rotator	1.5687e+06	7	female	An. gambiae	An. arabiensis	-
2016-02-19	rotator	1568693	4	female	An. gambiae	An. arabiensis	-
2016-01-14	simple	1.56871e+06	6	female	indetermined	NA	NA
2016-01-15	simple	1.56871e+06	6	female	An. rufipes	NA	-
2016-03-11	simple	1.5693e+06	2	female	An. gambiae	An. arabiensis	-
2016-03-11	simple	1.5687e+06	3	female	An. gambiae	An. arabiensis	-
2016-03-11	simple	1.56933e+06	3	female	An. gambiae	An. arabiensis	-
2016-03-11	simple	1.5693e+06	3	female	An. gambiae	An. arabiensis	-
2016-03-11	simple	1.5693e+06	3	female	An. gambiae	An. arabiensis	-
2016-03-11	simple	1.56874e+06	11	female	An. gambiae	An. arabiensis	-
2016-03-08	rotator	1.56872e+06	2	female	An. gambiae	An. arabiensis	-
2016-03-08	rotator	1.56889e+06	3	female	An. gambiae	An. arabiensis	-
2016-03-08	rotator	1.56886e+06	3	female	An. gambiae	An. arabiensis	-
2016-03-08	simple	1.5692e+06	9	female	An. gambiae	An. arabiensis	-
2016-03-08	simple	1.55563e+06	9	female	An. gambiae	An. arabiensis	-
2016-03-08	simple	1.56887e+06	9	female	An. gambiae	An. arabiensis	-
2016-02-25	simple	1.56992e+06	2	female	An. gambiae	An. arabiensis	-
2016-02-25	rotator	1.56893e+06	5	female	An. gambiae	An. arabiensis	-
2016-02-25	rotator	1.56894e+06	5	female	An. gambiae	An. arabiensis	-
2016-02-25	rotator	1.56894e+06	5	female	An. gambiae	An. arabiensis	-
2016-02-25	rotator	1.56894e+06	5	female	An. gambiae	An. arabiensis	-
2016-02-25	rotator	1.56894e+06	5	female	An. gambiae	An. arabiensis	-
2016-02-25	rotator	1.56894e+06	5	female	An. gambiae	An. arabiensis	-
2016-02-25	rotator	1.56894e+06	5	female	An. gambiae	An. arabiensis	-
2016-02-25	rotator	1.56894e+06	5	female	An. gambiae	An. arabiensis	-
2016-02-25	rotator	1.56894e+06	5	female	An. gambiae	An. arabiensis	-
2016-02-25	simple	1.56894e+06	7	female	An. gambiae	An. arabiensis	-
2016-02-25	simple	1.56896e+06	7	female	An. gambiae	An. arabiensis	-
2016-02-25	simple	1.56894e+06	7	female	An. gambiae	An. arabiensis	-
2016-02-25	simple	1569414	7	female	An. gambiae	An. arabiensis	-
2016-02-25	simple	1.56942e+06	7	female	An. gambiae	An. arabiensis	-
2016-02-25	simple	1.56936e+06	10	female	An. gambiae	An. arabiensis	-
2016-02-25	simple	1.56877e+06	3	female	An. gambiae	An. arabiensis	-
2016-02-25	rotator	1568961	5	female	An. gambiae	An. arabiensis	-
2016-02-25	rotator	1.56896e+06	5	female	An. gambiae	An. arabiensis	-
2016-02-25	rotator	1568958	5	female	An. gambiae	An. arabiensis	-
2016-02-25	rotator	1.56893e+06	5	female	An. gambiae	An. arabiensis	-
2016-02-25	rotator	1568932	5	female	An. gambiae	An. arabiensis	-
2016-02-25	rotator	1.56893e+06	5	female	An. gambiae	An. arabiensis	-
2016-02-25	rotator	1.56893e+06	5	female	An. gambiae	An. arabiensis	-
2016-02-25	rotator	1.56931e+06	5	female	An. gambiae	An. arabiensis	-
2016-02-25	rotator	1.56997e+06	5	female	An. gambiae	An. arabiensis	-
2016-02-25	rotator	1.56998e+06	5	female	An. gambiae	An. arabiensis	-
2016-02-25	rotator	1.56965e+06	5	female	An. gambiae	An. arabiensis	-
2016-02-25	rotator	1.56994e+06	3	female	An. gambiae	An. arabiensis	-
2016-02-25	rotator	1.56994e+06	3	female	An. gambiae	An. arabiensis	-
2016-02-25	rotator	1.56994e+06	3	female	An. gambiae	An. arabiensis	-
2016-02-25	rotator	1.56993e+06	3	female	An. gambiae	An. arabiensis	-
2016-02-25	rotator	1.56993e+06	3	female	An. gambiae	An. arabiensis	-
2016-02-25	rotator	1.56993e+06	3	female	An. gambiae	An. arabiensis	-
2016-02-25	rotator	1.56997e+06	3	female	An. gambiae	An. arabiensis	-
2016-02-25	rotator	1569852	3	female	An. gambiae	An. arabiensis	-
2016-02-25	rotator	1.56917e+06	4	female	An. gambiae	An. arabiensis	-
2016-02-25	rotator	1.56998e+06	4	female	An. gambiae	An. arabiensis	-
2016-02-25	rotator	1.56998e+06	4	female	An. gambiae	An. arabiensis	-
2016-02-25	rotator	1569977	4	female	An. gambiae	An. arabiensis	-
2016-02-25	rotator	1.56968e+06	4	female	An. gambiae	An. arabiensis	-
2016-02-25	rotator	1.56991e+06	4	female	An. gambiae	An. arabiensis	-
2016-02-25	rotator	1.5699e+06	4	female	An. gambiae	An. arabiensis	-
2016-02-25	rotator	1569906	4	female	An. gambiae	An. arabiensis	-
2016-02-25	rotator	1.56991e+06	4	female	An. gambiae	An. arabiensis	-
2016-02-25	rotator	1.56991e+06	4	female	An. gambiae	An. arabiensis	-
2016-02-25	rotator	1.56853e+06	4	female	An. gambiae	An. arabiensis	-
2016-02-25	rotator	1.56853e+06	7	female	An. gambiae	An. arabiensis	-
2016-02-25	rotator	1.56852e+06	2	female	An. gambiae	An. arabiensis	-
2016-02-25	rotator	1568523	6	female	An. gambiae	An. arabiensis	-
2016-02-25	rotator	1.56852e+06	1	female	An. gambiae	An. arabiensis	-
2016-03-10	simple	1.55581e+06	3	female	An. gambiae	An. arabiensis	-
2016-03-10	simple	1.5689e+06	3	female	An. gambiae	An. arabiensis	-
2016-03-10	simple	1.5689e+06	3	female	An. gambiae	An. arabiensis	-
2016-03-10	simple	1.5689e+06	3	female	An. gambiae	An. arabiensis	-
2016-03-10	simple	1.5695e+06	2	female	An. gambiae	An. arabiensis	-
2016-03-10	simple	1.5695e+06	2	female	An. gambiae	An. arabiensis	-
2016-03-10	simple	1569498	2	female	An. gambiae	An. arabiensis	-
2016-03-10	simple	1.56876e+06	2	female	An. gambiae	An. arabiensis	-
2016-03-10	simple	1.56877e+06	2	female	An. gambiae	An. arabiensis	-
2016-03-10	simple	1569500	2	female	An. gambiae	An. arabiensis	-
2016-03-10	simple	1568680	2	female	An. gambiae	An. arabiensis	-
2016-03-10	simple	1.56887e+06	2	female	An. gambiae	An. arabiensis	-
2016-03-10	simple	1.56876e+06	2	female	An. gambiae	An. arabiensis	-
2016-03-10	simple	1.5693e+06	2	female	An. gambiae	An. arabiensis	-
2016-03-10	simple	1.56876e+06	2	female	An. gambiae	An. arabiensis	-
2016-03-10	simple	1.56876e+06	2	female	An. gambiae	An. arabiensis	-
2016-03-10	simple	1.56876e+06	2	female	An. gambiae	An. arabiensis	-
2016-03-10	simple	1.56881e+06	2	female	An. gambiae	An. arabiensis	-
2016-03-10	simple	1.56881e+06	2	female	An. gambiae	An. arabiensis	-
2016-03-10	simple	1.56876e+06	2	female	An. gambiae	An. arabiensis	NA
2016-03-10	simple	1.56875e+06	2	female	An. gambiae	An. arabiensis	-
2016-03-10	simple	1.56875e+06	2	female	An. gambiae	An. arabiensis	NA
2016-03-10	simple	1.56897e+06	2	female	An. gambiae	An. arabiensis	-
2016-03-10	simple	1.56897e+06	2	female	An. gambiae	An. arabiensis	-
2016-03-10	simple	1.56875e+06	2	female	An. gambiae	An. arabiensis	-
2016-03-10	simple	1.56897e+06	2	female	An. gambiae	An. arabiensis	-
2016-03-10	simple	1568929	2	female	An. gambiae	An. arabiensis	-
2016-03-10	simple	1.56878e+06	2	female	An. gambiae	An. arabiensis	-
2016-03-10	simple	1.56898e+06	2	female	An. gambiae	An. arabiensis	-
2016-03-10	simple	1.56876e+06	11	female	An. gambiae	An. arabiensis	-
2016-03-08	simple	1.56886e+06	12	female	An. gambiae	An. arabiensis	-
2016-03-08	simple	1.56887e+06	12	female	An. gambiae	An. arabiensis	-
2016-02-26	simple	1.56852e+06	7	female	An. gambiae	An. arabiensis	-
2016-02-26	simple	1.56997e+06	7	female	An. gambiae	An. arabiensis	-
2016-02-26	simple	1.56875e+06	7	female	An. gambiae	An. arabiensis	-
2016-02-26	simple	1568916	7	female	An. gambiae	An. arabiensis	-
2016-02-26	simple	1.56995e+06	7	female	An. gambiae	An. arabiensis	-
2016-02-26	simple	1.56995e+06	7	female	An. gambiae	An. arabiensis	-
2016-02-26	simple	1569948	7	female	An. gambiae	An. arabiensis	-
2016-02-26	simple	1.56891e+06	7	female	An. gambiae	An. arabiensis	-
2016-02-26	simple	1.56891e+06	7	female	An. gambiae	An. arabiensis	-
2016-02-26	simple	1.56906e+06	7	female	An. gambiae	An. arabiensis	-
2016-02-26	simple	1.56852e+06	7	female	An. gambiae	An. arabiensis	-
2016-02-26	simple	1.56995e+06	7	female	An. gambiae	An. arabiensis	-
2016-02-26	simple	1.56993e+06	7	female	An. gambiae	An. arabiensis	-
2016-02-26	rotator	1.56996e+06	6	female	An. gambiae	An. arabiensis	-
2016-02-26	rotator	1.56996e+06	5	female	An. gambiae	An. arabiensis	-
2016-02-26	rotator	1.56995e+06	1	female	An. gambiae	An. arabiensis	-
2016-02-26	rotator	1.56935e+06	1	female	An. gambiae	An. arabiensis	-
2016-02-26	rotator	1.56936e+06	3	female	An. gambiae	An. arabiensis	-
2016-02-26	simple	1.56891e+06	2	female	An. gambiae	An. arabiensis	-
2016-02-26	simple	1.56995e+06	2	female	An. funestus	An. funestus ss	NA
2016-02-26	rotator	1.56991e+06	5	female	An. gambiae	An. arabiensis	-
2016-02-26	rotator	1.56906e+06	5	female	An. gambiae	An. arabiensis	-
2016-02-26	rotator	1.56997e+06	5	female	An. gambiae	An. arabiensis	-
2016-02-26	rotator	1.56991e+06	5	female	An. gambiae	An. arabiensis	-
2016-02-26	rotator	1.56875e+06	5	female	An. gambiae	An. arabiensis	-
2016-02-26	rotator	1.56892e+06	5	female	An. gambiae	An. arabiensis	-
2016-02-26	rotator	1.56892e+06	5	female	An. gambiae	An. arabiensis	-
2016-02-26	rotator	1.56892e+06	5	female	An. gambiae	An. arabiensis	-
2016-02-26	rotator	1.5689e+06	5	female	An. gambiae	An. arabiensis	-
2016-02-26	rotator	1.56995e+06	5	female	An. gambiae	An. arabiensis	-
2016-02-26	rotator	1.56917e+06	5	female	An. gambiae	An. arabiensis	-
2016-02-26	rotator	1.56996e+06	5	female	An. gambiae	An. arabiensis	-
2016-02-26	rotator	1.56996e+06	5	female	An. gambiae	An. arabiensis	-
2016-02-26	rotator	1.57001e+06	5	female	An. gambiae	An. arabiensis	-
2016-02-26	rotator	1.56996e+06	5	female	An. gambiae	An. arabiensis	-
2016-02-26	rotator	1.56995e+06	5	female	An. gambiae	An. arabiensis	-
2016-02-26	rotator	1.56891e+06	5	female	An. gambiae	An. arabiensis	-
2016-02-26	rotator	1569951	5	female	An. gambiae	An. arabiensis	-
2016-03-18	simple	1.57017e+06	2	female	An. gambiae	An. arabiensis	-
2016-03-18	simple	1.57009e+06	2	female	An. gambiae	An. arabiensis	-
2016-03-18	simple	1.57014e+06	2	female	An. gambiae	An. quadriannulatus	-
2016-03-18	simple	1.57025e+06	2	female	An. gambiae	An. arabiensis	-
2016-03-18	simple	1.56848e+06	2	female	An. gambiae	An. arabiensis	-
2016-03-18	rotator	1.5701e+06	8	female	An. gambiae	An. arabiensis	-
2016-03-17	simple	1.57027e+06	2	female	An. gambiae	An. arabiensis	-
2016-03-17	simple	1.57027e+06	2	female	An. gambiae	An. arabiensis	-
2016-03-17	simple	1.57027e+06	2	female	An. gambiae	An. arabiensis	-
2016-03-17	simple	1.57027e+06	2	female	An. gambiae	An. arabiensis	-
2016-03-17	simple	1.57027e+06	2	female	An. gambiae	An. arabiensis	-
2016-03-17	simple	1.57028e+06	2	female	An. gambiae	An. arabiensis	-
2016-03-17	simple	1570276	2	female	An. gambiae	An. arabiensis	-
2016-03-17	simple	1570263	2	female	An. gambiae	An. arabiensis	-
2016-03-17	simple	1.57026e+06	2	female	An. gambiae	An. arabiensis	-
2016-03-17	simple	1.57028e+06	2	female	An. gambiae	An. arabiensis	-
2016-03-17	simple	1.57028e+06	2	female	An. gambiae	An. arabiensis	-
2016-03-17	simple	1.57027e+06	2	female	An. gambiae	An. arabiensis	-
2016-03-17	simple	1.57027e+06	2	female	An. gambiae	An. arabiensis	-
2016-03-17	simple	1.57027e+06	2	female	An. gambiae	An. arabiensis	-
2016-03-17	simple	1.57027e+06	2	female	An. gambiae	An. arabiensis	-
2016-03-17	simple	1.57026e+06	2	female	An. gambiae	An. arabiensis	-
2016-03-17	simple	1.57026e+06	2	female	An. gambiae	An. arabiensis	-
2016-03-17	simple	1.5703e+06	2	female	An. gambiae	An. arabiensis	-
2016-03-17	simple	1.57022e+06	2	female	An. gambiae	An. arabiensis	-
2016-03-17	simple	1.57026e+06	2	female	An. gambiae	An. arabiensis	-
2016-03-17	rotator	1.57017e+06	4	female	An. gambiae	An. arabiensis	-
2016-03-17	rotator	1.57026e+06	8	female	An. gambiae	An. gambiae ss	-
2016-03-17	rotator	1570164	4	female	An. gambiae	An. arabiensis	-
2016-03-16	simple	1.57016e+06	11	female	An. gambiae	An. arabiensis	-
2016-03-16	simple	1.57026e+06	12	female	An. gambiae	An. arabiensis	-
2016-03-16	simple	1.57016e+06	12	female	An. gambiae	An. arabiensis	-
2016-03-16	simple	1.57016e+06	12	female	An. gambiae	An. arabiensis	-
2016-03-16	simple	1.57017e+06	13	female	An. gambiae	An. arabiensis	-
2016-03-16	simple	1.57014e+06	13	female	An. gambiae	An. arabiensis	-
2016-03-16	simple	1.57026e+06	13	female	An. gambiae	An. arabiensis	-
2016-03-16	simple	1.57026e+06	13	female	An. gambiae	An. arabiensis	-
2016-03-16	simple	1.57045e+06	9	female	An. gambiae	An. arabiensis	-
2016-03-16	simple	1.57016e+06	9	female	An. gambiae	An. arabiensis	-
2016-03-16	simple	1.57016e+06	9	female	An. gambiae	An. arabiensis	-
2016-03-16	simple	1.57016e+06	9	female	An. gambiae	An. arabiensis	-
2016-03-16	simple	1.57016e+06	9	female	An. gambiae	An. arabiensis	-
2016-03-16	simple	1.57016e+06	3	female	An. gambiae	An. arabiensis	-
2016-03-15	simple	1.5702e+06	9	female	An. gambiae	An. arabiensis	-
2016-03-15	simple	1.57014e+06	13	female	An. gambiae	An. arabiensis	-
2016-03-23	simple	1.57019e+06	9	female	An. gambiae	An. arabiensis	-
2016-03-23	simple	1.57015e+06	9	female	An. gambiae	An. arabiensis	-
2016-03-23	simple	1570177	13	female	An. gambiae	An. arabiensis	-
2016-03-23	simple	1.57018e+06	13	female	An. gambiae	An. arabiensis	-
2016-03-23	simple	1.5703e+06	14	female	An. gambiae	An. arabiensis	-
2016-03-23	simple	1.57015e+06	3	female	An. gambiae	An. arabiensis	-
2016-03-23	simple	1.57015e+06	12	female	An. gambiae	An. arabiensis	-
2016-03-23	simple	1.57015e+06	12	female	An. gambiae	An. arabiensis	NA
2016-03-23	simple	1570148	12	female	An. gambiae	An. arabiensis	-
2016-03-22	simple	1.57029e+06	11	female	An. gambiae	An. arabiensis	-
2016-03-22	simple	1.57017e+06	3	female	An. gambiae	An. arabiensis	-
2016-03-22	simple	1.57017e+06	3	female	An. gambiae	An. arabiensis	-
2016-03-23	simple	1.57018e+06	2	female	An. gambiae	An. arabiensis	-
2016-03-23	simple	1.57018e+06	2	female	An. gambiae	An. arabiensis	-
2016-03-30	simple	1583258	9	female	An. gambiae	An. arabiensis	-
2016-03-30	simple	1.58397e+06	9	female	An. gambiae	An. arabiensis	-
2016-03-30	simple	1583261	9	female	An. gambiae	An. arabiensis	-
2016-03-30	simple	1.58332e+06	12	female	An. gambiae	An. arabiensis	-
2016-03-30	simple	1.58326e+06	12	female	An. gambiae	An. arabiensis	-
2016-03-30	simple	1.58326e+06	12	female	An. gambiae	An. arabiensis	-
2016-03-30	simple	1.58337e+06	12	female	An. gambiae	An. arabiensis	-
2016-03-30	simple	1.58341e+06	12	female	An. gambiae	An. arabiensis	-
2016-03-30	simple	1.58334e+06	12	female	An. gambiae	An. arabiensis	-
2016-03-30	simple	1.58342e+06	12	female	An. gambiae	An. arabiensis	-
2016-03-30	simple	1.58342e+06	11	female	An. gambiae	An. arabiensis	-
2016-03-30	simple	1.58342e+06	11	female	An. gambiae	An. arabiensis	-
2016-03-30	simple	1.58342e+06	11	female	An. gambiae	An. merus	-
2016-03-30	simple	1583414	11	female	An. gambiae	An. arabiensis	-
2016-03-30	simple	1583344	11	female	An. gambiae	An. arabiensis	-
2016-03-30	simple	1.58334e+06	11	female	An. gambiae	An. arabiensis	-
2016-03-30	simple	1.58447e+06	11	female	An. gambiae	An. arabiensis	-
2016-03-30	simple	1.58327e+06	11	female	An. gambiae	An. arabiensis	-
2016-03-30	simple	1.58447e+06	11	female	An. gambiae	An. arabiensis	-
2016-03-30	simple	1.58341e+06	11	female	An. gambiae	An. arabiensis	-
2016-03-30	simple	1.58341e+06	11	female	An. gambiae	An. arabiensis	-
2016-03-30	simple	1.46732e+06	14	female	An. gambiae	An. arabiensis	-
2016-03-30	simple	1.57015e+06	14	female	An. gambiae	An. arabiensis	-
2016-03-30	simple	1.57014e+06	14	female	An. gambiae	An. arabiensis	-
2016-03-30	simple	1.57014e+06	14	female	An. gambiae	An. arabiensis	-
2016-03-30	simple	1.57028e+06	14	female	An. gambiae	An. merus	-
2016-03-30	simple	1.57012e+06	14	female	An. gambiae	An. arabiensis	-
2016-03-30	simple	1.57018e+06	14	female	An. gambiae	An. arabiensis	-
2016-03-30	simple	1.56935e+06	14	female	An. gambiae	An. arabiensis	-
2016-03-30	simple	1.56874e+06	14	female	An. gambiae	An. merus	-
2016-03-30	simple	1.56874e+06	14	female	An. gambiae	An. arabiensis	-
2016-03-30	simple	1.57028e+06	14	female	An. gambiae	An. arabiensis	-
2016-03-30	simple	1.57028e+06	14	female	An. gambiae	An. arabiensis	-
2016-03-30	simple	1.57028e+06	14	female	An. gambiae	An. arabiensis	-
2016-03-30	simple	1.56876e+06	14	female	An. gambiae	An. arabiensis	-
2016-03-30	simple	1.57028e+06	14	female	An. gambiae	An. arabiensis	-
2016-03-30	simple	1.57028e+06	14	female	An. gambiae	An. arabiensis	-
2016-03-30	simple	1.57015e+06	14	female	An. gambiae	An. arabiensis	-
2016-03-30	simple	1.56902e+06	14	female	An. gambiae	An. arabiensis	-
2016-03-30	simple	1.57015e+06	14	female	An. gambiae	An. arabiensis	-
2016-03-30	simple	1.56999e+06	14	female	An. gambiae	An. arabiensis	-
2016-03-30	simple	1570151	14	female	An. gambiae	An. arabiensis	-
2016-03-30	simple	1.56892e+06	14	female	An. gambiae	An. arabiensis	-
2016-03-30	simple	1.56871e+06	14	female	An. gambiae	An. arabiensis	-
2016-03-30	simple	1.56874e+06	14	female	An. gambiae	An. arabiensis	-
2016-03-30	simple	1.5687e+06	14	female	An. gambiae	An. arabiensis	-
2016-03-30	simple	1.57029e+06	14	female	An. gambiae	An. arabiensis	-
2016-03-30	simple	1569302	14	female	An. gambiae	An. arabiensis	-
2016-03-30	simple	1.56982e+06	14	female	An. gambiae	An. arabiensis	-
2016-03-30	simple	1.56872e+06	14	female	An. gambiae	An. arabiensis	-
2016-03-30	simple	1.56877e+06	14	female	An. gambiae	An. arabiensis	-
2016-03-30	simple	1.56877e+06	14	female	An. gambiae	An. merus	-
2016-03-30	simple	1.56877e+06	14	female	An. gambiae	An. arabiensis	-
2016-03-30	simple	1.56877e+06	14	female	An. gambiae	An. arabiensis	-
2016-03-30	simple	1.56903e+06	14	female	An. gambiae	An. arabiensis	-
2016-03-30	simple	1.56903e+06	14	female	An. gambiae	An. arabiensis	-
2016-03-30	simple	1.56904e+06	14	female	An. gambiae	An. arabiensis	-
2016-03-30	simple	1569034	14	female	An. gambiae	An. arabiensis	-
2016-03-30	simple	1.56893e+06	14	female	An. gambiae	An. arabiensis	-
2016-03-30	simple	1.56904e+06	14	female	An. gambiae	An. arabiensis	-
2016-03-30	simple	1.56933e+06	14	female	An. gambiae	An. arabiensis	-
2016-03-30	simple	1.56904e+06	14	female	An. gambiae	An. arabiensis	-
2016-03-30	simple	1.56893e+06	14	female	An. gambiae	An. arabiensis	-
2016-03-30	simple	1.56996e+06	14	female	An. gambiae	An. arabiensis	-
2016-03-30	simple	1.56904e+06	14	female	An. gambiae	An. arabiensis	-
2016-03-30	simple	1569331	14	female	An. gambiae	An. merus	-
2016-03-30	simple	1.56933e+06	14	female	An. gambiae	An. arabiensis	-
2016-03-30	simple	1.56904e+06	14	female	An. gambiae	An. arabiensis	-
2016-03-30	simple	1569328	14	female	An. gambiae	An. arabiensis	-
2016-03-30	simple	1.57029e+06	14	female	An. gambiae	An. arabiensis	-
2016-03-30	simple	1.57017e+06	14	female	An. gambiae	An. arabiensis	-
2016-03-30	simple	1.56904e+06	14	female	An. gambiae	An. arabiensis	-
2016-03-30	simple	1.56861e+06	14	female	An. gambiae	An. arabiensis	-
2016-03-30	simple	1.56999e+06	14	female	An. gambiae	An. arabiensis	-
2016-03-30	simple	1.57014e+06	14	female	An. gambiae	An. arabiensis	-
2016-03-30	simple	1.57029e+06	14	female	An. gambiae	An. arabiensis	-
2016-03-30	simple	1.57029e+06	14	female	An. gambiae	An. arabiensis	-
2016-03-30	simple	1.57013e+06	14	female	An. gambiae	An. arabiensis	-
2016-03-30	simple	1.57017e+06	14	female	An. gambiae	An. arabiensis	-
2016-03-30	simple	1.57013e+06	14	female	An. gambiae	An. arabiensis	-
2016-03-30	simple	1.57013e+06	14	female	An. gambiae	An. arabiensis	-
2016-03-30	simple	1.57055e+06	14	female	An. gambiae	An. arabiensis	-
2016-03-30	simple	1.57029e+06	14	female	An. gambiae	An. arabiensis	-
2016-03-30	simple	1.5703e+06	14	female	An. gambiae	An. arabiensis	-
2016-03-30	simple	1.57013e+06	14	female	An. gambiae	An. arabiensis	-
2016-03-30	simple	1.5703e+06	14	female	An. gambiae	An. arabiensis	-
2016-03-30	simple	1.5703e+06	14	female	An. gambiae	An. arabiensis	-
2016-03-30	simple	1.5703e+06	14	female	An. gambiae	An. arabiensis	-
2016-03-30	simple	1.5703e+06	14	female	An. gambiae	An. arabiensis	-
2016-03-30	simple	1.5703e+06	14	female	An. gambiae	An. arabiensis	-
2016-03-30	simple	1570304	14	female	An. gambiae	An. arabiensis	-
2016-03-30	simple	1.5845e+06	14	female	An. gambiae	An. arabiensis	-
2016-03-30	simple	1.5845e+06	14	female	An. gambiae	An. arabiensis	-
2016-03-30	simple	1.5845e+06	14	female	An. gambiae	An. arabiensis	-
2016-03-30	simple	1.58449e+06	14	female	An. gambiae	An. arabiensis	-
2016-03-30	simple	1.58326e+06	14	female	An. gambiae	An. arabiensis	-
2016-03-30	simple	1.5834e+06	14	female	An. gambiae	An. arabiensis	-
2016-03-30	simple	1.58311e+06	14	female	An. gambiae	An. arabiensis	-
2016-03-30	simple	1.5834e+06	14	female	An. gambiae	An. arabiensis	-
2016-03-30	simple	1583401	14	female	An. gambiae	An. arabiensis	-
2016-03-30	simple	1.5834e+06	14	female	An. gambiae	An. arabiensis	-
2016-03-30	simple	1583399	14	female	An. gambiae	An. arabiensis	-
2016-03-30	simple	1.5834e+06	14	female	An. gambiae	An. arabiensis	-
2016-03-30	simple	1.5834e+06	14	female	An. gambiae	An. arabiensis	-
2016-03-30	simple	1.5834e+06	14	female	An. gambiae	An. arabiensis	-
2016-03-30	simple	1.5834e+06	14	female	An. gambiae	An. arabiensis	-
2016-03-30	simple	1.58339e+06	14	female	An. gambiae	An. arabiensis	-
2016-03-30	simple	1.58339e+06	14	female	An. gambiae	An. arabiensis	-
2016-03-30	simple	1.58339e+06	14	female	An. gambiae	An. arabiensis	-
2016-03-30	simple	1.58339e+06	14	female	An. gambiae	An. arabiensis	-
2016-03-30	simple	1583373	14	female	An. gambiae	An. arabiensis	-
2016-03-30	simple	1.58337e+06	14	female	An. gambiae	An. arabiensis	-
2016-03-30	simple	1.58337e+06	14	female	An. gambiae	An. arabiensis	-
2016-03-30	simple	1.58317e+06	14	female	An. gambiae	An. arabiensis	-
2016-03-30	simple	1.58308e+06	14	female	An. gambiae	An. arabiensis	-
2016-03-30	simple	1.58326e+06	14	female	An. gambiae	An. arabiensis	-
2016-03-30	simple	1.58326e+06	14	female	An. gambiae	An. arabiensis	-
2016-03-30	simple	1583076	14	female	An. gambiae	An. arabiensis	-
2016-03-30	simple	1.58326e+06	14	female	An. gambiae	An. arabiensis	-
2016-03-30	simple	1.58397e+06	14	female	An. gambiae	An. arabiensis	-
2016-03-30	simple	1.58397e+06	14	female	An. gambiae	An. arabiensis	-
2016-03-30	simple	1.58323e+06	14	female	indetermined	NA	NA
2016-03-30	simple	1.58336e+06	14	female	An. gambiae	An. arabiensis	-
2016-03-30	simple	1583357	14	female	An. gambiae	An. arabiensis	-
2016-03-30	simple	1.58396e+06	14	female	An. gambiae	An. arabiensis	-
2016-03-30	simple	1.58336e+06	14	female	An. gambiae	An. arabiensis	-
2016-03-30	simple	1.58336e+06	14	female	An. gambiae	An. arabiensis	-
2016-03-30	simple	1.58336e+06	14	female	An. gambiae	An. arabiensis	-
2016-03-30	simple	1.58336e+06	14	female	An. gambiae	NA	-
2016-03-30	simple	1.58327e+06	14	female	An. gambiae	An. arabiensis	-
2016-03-30	simple	1.58327e+06	14	female	An. gambiae	An. arabiensis	-
2016-03-30	simple	1.58327e+06	14	female	An. gambiae	An. arabiensis	-
2016-03-30	simple	1.58327e+06	14	female	An. gambiae	An. arabiensis	-
2016-03-30	simple	1.58327e+06	14	female	An. gambiae	An. arabiensis	-
2016-03-30	simple	1.58327e+06	14	female	An. gambiae	An. arabiensis	-
2016-03-30	simple	1.58327e+06	14	female	An. gambiae	An. arabiensis	-
2016-03-30	simple	1583360	14	female	An. gambiae	NA	-
2016-03-30	simple	1.58327e+06	14	female	An. gambiae	An. arabiensis	-
2016-03-30	simple	1.58335e+06	14	female	An. gambiae	An. arabiensis	-
2016-03-30	simple	1.58336e+06	14	female	An. gambiae	An. arabiensis	-
2016-03-30	simple	1.58336e+06	14	female	An. gambiae	An. arabiensis	-
2016-03-30	simple	1.58335e+06	14	female	An. gambiae	An. arabiensis	-
2016-03-30	simple	1.58335e+06	14	female	An. gambiae	An. arabiensis	-
2016-03-30	simple	1.58335e+06	14	female	An. gambiae	An. arabiensis	-
2016-03-30	simple	1.58334e+06	14	female	An. gambiae	An. arabiensis	-
2016-03-30	simple	1.58334e+06	14	female	An. gambiae	An. arabiensis	-
2016-03-30	simple	1.56982e+06	14	female	An. gambiae	An. arabiensis	-
2016-03-30	simple	1.57018e+06	14	female	An. gambiae	An. arabiensis	-
2016-03-30	simple	1568507	14	female	An. gambiae	An. arabiensis	-
2016-03-30	simple	1.56982e+06	14	female	indetermined	NA	NA
2016-03-30	simple	1568747	14	female	An. gambiae	An. merus	-
2016-03-30	simple	1.56875e+06	14	female	An. gambiae	An. arabiensis	-
2016-03-30	simple	1.56997e+06	14	female	An. gambiae	An. arabiensis	-
2016-03-30	simple	1.56891e+06	14	female	An. gambiae	An. arabiensis	-
2016-03-30	simple	1.57018e+06	14	female	An. gambiae	An. arabiensis	-
2016-03-30	simple	1.56997e+06	14	female	An. gambiae	An. merus	-
2016-03-30	simple	1.56934e+06	14	female	An. gambiae	An. arabiensis	-
2016-03-30	simple	1.57014e+06	14	female	An. gambiae	An. arabiensis	-
2016-03-30	simple	1.57014e+06	14	female	An. gambiae	An. merus	-
2016-03-30	simple	1.57013e+06	14	female	An. gambiae	An. arabiensis	-
2016-03-30	simple	1.57013e+06	14	female	An. gambiae	An. arabiensis	-
2016-03-30	simple	1.56933e+06	14	female	An. gambiae	An. arabiensis	-
2016-03-30	simple	1.56941e+06	14	female	An. gambiae	An. arabiensis	-
2016-03-30	simple	1.57013e+06	14	female	An. gambiae	An. arabiensis	-
2016-03-30	simple	1.57029e+06	14	female	An. gambiae	An. arabiensis	-
2016-03-30	simple	1570292	14	female	An. gambiae	An. arabiensis	-
2016-03-30	simple	1.5703e+06	14	female	An. gambiae	An. arabiensis	-
2016-03-30	simple	1.56831e+06	14	female	An. gambiae	An. arabiensis	-
2016-03-30	simple	1.57018e+06	14	female	An. gambiae	An. arabiensis	-
2016-03-30	simple	1.56903e+06	14	female	An. gambiae	An. arabiensis	-
2016-03-30	simple	1.56903e+06	14	female	An. gambiae	An. arabiensis	-
2016-03-30	simple	1.57013e+06	14	female	An. gambiae	An. arabiensis	-
2016-03-30	simple	1.56903e+06	14	female	An. gambiae	An. arabiensis	-
2016-03-30	simple	1.56903e+06	14	female	An. gambiae	An. arabiensis	-
2016-03-30	simple	1570289	14	female	An. gambiae	An. arabiensis	-
2016-03-30	simple	1.56835e+06	14	female	An. gambiae	An. arabiensis	-
2016-03-30	simple	1.57013e+06	14	female	An. gambiae	An. arabiensis	-
2016-03-30	simple	1.57017e+06	14	female	An. gambiae	An. arabiensis	NA
2016-03-30	simple	1.57029e+06	14	female	An. gambiae	An. arabiensis	-
2016-04-06	rotator	1.584e+06	5	female	An. gambiae	An. arabiensis	NA
2016-04-06	rotator	1.584e+06	5	female	An. gambiae	An. arabiensis	-
2016-04-06	rotator	1584330	5	female	An. squamosus	NA	-
2016-04-06	rotator	1.58416e+06	5	female	An. gambiae	An. arabiensis	-
2016-04-06	simple	1.58415e+06	15	female	An. gambiae	An. arabiensis	-
2016-04-06	simple	1.58413e+06	15	female	An. gambiae	An. arabiensis	-
2016-04-06	simple	1.58413e+06	15	female	An. gambiae	An. arabiensis	-
2016-04-06	simple	1.58413e+06	3	female	An. gambiae	An. arabiensis	-
2016-04-06	simple	1.58416e+06	6	female	An. gambiae	An. arabiensis	-
2016-04-06	simple	1.58417e+06	6	female	An. gambiae	An. arabiensis	-
2016-04-06	simple	1.58417e+06	6	female	An. gambiae	An. arabiensis	-
2016-04-06	rotator	1.58417e+06	7	female	An. gambiae	An. arabiensis	-
2016-04-05	rotator	1.58416e+06	8	female	An. gambiae	An. arabiensis	-
2016-04-05	rotator	1.58416e+06	8	female	An. gambiae	An. arabiensis	-
2016-04-05	rotator	1.58418e+06	8	female	An. gambiae	An. arabiensis	-
2016-04-05	rotator	1.58456e+06	2	female	An. gambiae	An. arabiensis	-
2016-04-05	rotator	1.58416e+06	5	female	An. gambiae	An. arabiensis	-
2016-04-05	rotator	1.58416e+06	5	female	An. gambiae	An. arabiensis	-
2016-04-05	rotator	1.58415e+06	5	female	An. gambiae	An. arabiensis	-
2016-04-05	rotator	1.58415e+06	5	female	An. gambiae	An. arabiensis	-
2016-04-05	simple	1.58416e+06	6	female	An. gambiae	An. arabiensis	-
2016-04-05	simple	1.58415e+06	15	female	An. gambiae	An. arabiensis	-
2016-04-05	simple	1584178	15	female	An. gambiae	An. arabiensis	-
2016-04-05	simple	1.58417e+06	15	female	An. gambiae	An. arabiensis	-
2016-04-05	simple	1.58452e+06	12	female	An. gambiae	An. arabiensis	-
2016-04-05	simple	1.58456e+06	12	female	An. gambiae	An. arabiensis	-
2016-04-05	simple	1.58316e+06	12	female	An. gambiae	An. arabiensis	-
2016-04-14	simple	1.58393e+06	6	female	An. gambiae	An. arabiensis	-
2016-04-14	simple	1.58345e+06	6	female	An. gambiae	An. arabiensis	-
2016-04-14	rotator	1.58344e+06	5	female	An. gambiae	An. arabiensis	-
2016-04-14	rotator	1.58344e+06	4	female	An. gambiae	An. arabiensis	-
2016-04-14	rotator	1.58344e+06	4	female	An. tenebrosus	NA	-
2016-04-14	rotator	1.58344e+06	4	female	An. gambiae	An. arabiensis	-
2016-04-14	rotator	1.58343e+06	4	female	An. gambiae	An. arabiensis	-
2016-04-14	rotator	1.58343e+06	3	female	An. gambiae	An. arabiensis	-
2016-04-15	simple	1.58396e+06	1	female	An. gambiae	An. arabiensis	-
2016-04-15	simple	1583430	6	female	An. gambiae	An. arabiensis	-
2016-04-15	simple	1.58343e+06	6	female	An. gambiae	An. arabiensis	-
2016-04-15	rotator	1.58343e+06	3	female	An. gambiae	An. arabiensis	-
2016-04-12	simple	1584110	11	female	An. gambiae	An. arabiensis	-
2016-04-12	simple	1.58411e+06	11	female	An. gambiae	An. arabiensis	-
2016-04-12	simple	1.58412e+06	11	female	An. gambiae	An. arabiensis	-
2016-04-12	simple	1.58411e+06	11	female	An. gambiae	An. arabiensis	-
2016-04-12	simple	1.58411e+06	11	female	An. gambiae	An. arabiensis	-
2016-04-12	simple	1.58412e+06	11	female	An. gambiae	An. arabiensis	-
2016-04-12	simple	1.58412e+06	11	female	An. gambiae	An. arabiensis	-
2016-04-12	simple	1.58413e+06	11	female	An. gambiae	An. arabiensis	-
2016-04-12	simple	1.58413e+06	11	female	An. gambiae	An. arabiensis	-
2016-04-12	simple	1584123	11	female	An. gambiae	An. arabiensis	-
2016-04-12	simple	1.58413e+06	11	female	An. gambiae	An. arabiensis	-
2016-04-12	simple	1.58412e+06	11	female	An. gambiae	An. arabiensis	-
2016-04-12	rotator	1.58402e+06	5	female	An. gambiae	An. arabiensis	-
2016-04-12	rotator	1.58402e+06	5	female	An. gambiae	An. arabiensis	-
2016-04-12	rotator	1.58402e+06	5	female	An. gambiae	An. arabiensis	-
2016-04-12	rotator	1.58402e+06	5	female	An. gambiae	An. arabiensis	-
2016-04-12	rotator	1.58402e+06	5	female	An. gambiae	An. arabiensis	-
2016-04-12	rotator	1.58401e+06	5	female	An. gambiae	An. arabiensis	-
2016-04-12	rotator	1.58402e+06	5	female	An. gambiae	An. arabiensis	-
2016-04-12	rotator	1.58401e+06	5	female	An. gambiae	An. arabiensis	-
2016-04-12	rotator	1.58455e+06	5	female	An. gambiae	An. arabiensis	-
2016-04-12	rotator	1.58455e+06	5	female	An. gambiae	An. arabiensis	-
2016-04-12	rotator	1.58455e+06	5	female	An. gambiae	An. arabiensis	-
2016-04-12	rotator	1584545	5	female	An. gambiae	An. arabiensis	-
2016-04-12	rotator	1.58454e+06	5	female	An. gambiae	An. arabiensis	-
2016-04-12	rotator	1583500	5	female	An. gambiae	An. arabiensis	-
2016-04-12	rotator	1.5835e+06	5	female	An. gambiae	An. arabiensis	-
2016-04-12	rotator	1.58393e+06	5	female	An. gambiae	An. arabiensis	-
2016-04-12	rotator	1583188	5	female	An. gambiae	An. arabiensis	-
2016-04-12	rotator	1.58378e+06	5	female	An. gambiae	An. arabiensis	-
2016-04-12	rotator	1.58412e+06	5	female	An. gambiae	An. arabiensis	-
2016-04-12	rotator	1.58412e+06	5	female	An. gambiae	An. arabiensis	-
2016-04-12	rotator	1.58402e+06	5	female	An. gambiae	An. arabiensis	-
2016-04-12	rotator	1.58401e+06	5	female	An. gambiae	An. arabiensis	-
2016-04-12	rotator	1.58412e+06	5	female	An. gambiae	An. arabiensis	-
2016-04-12	rotator	1.58411e+06	5	female	An. gambiae	An. arabiensis	-
2016-04-12	rotator	1.58329e+06	5	female	An. gambiae	An. arabiensis	-
2016-04-12	rotator	1.58412e+06	5	female	An. gambiae	An. arabiensis	-
2016-04-12	rotator	1.58415e+06	5	female	An. gambiae	An. arabiensis	-
2016-04-12	rotator	1.58452e+06	5	female	An. gambiae	An. arabiensis	-
2016-04-12	rotator	1584165	5	female	An. gambiae	An. arabiensis	-
2016-04-12	rotator	1.58452e+06	5	female	An. gambiae	An. arabiensis	-
2016-04-12	rotator	1.58452e+06	5	female	An. gambiae	An. arabiensis	-
2016-04-12	rotator	1.58452e+06	5	female	An. gambiae	An. arabiensis	-
2016-04-12	rotator	1584516	5	female	An. gambiae	An. arabiensis	NA
2016-03-29	simple	1.57012e+06	11	female	An. gambiae	An. arabiensis	-
2016-03-29	simple	1.5685e+06	11	female	An. gambiae	An. arabiensis	-
2016-03-29	simple	1.56931e+06	3	female	An. gambiae	An. arabiensis	-
2016-03-29	simple	1.56931e+06	3	female	An. gambiae	An. arabiensis	-
2016-03-29	simple	1.56931e+06	3	female	An. gambiae	NA	-
2016-03-29	simple	1.5703e+06	3	female	An. gambiae	An. arabiensis	-
2016-03-29	simple	1.57013e+06	9	female	An. gambiae	An. arabiensis	-
2016-03-29	simple	1.57031e+06	9	female	An. gambiae	An. arabiensis	-
2016-03-29	simple	1.56852e+06	9	female	An. gambiae	An. arabiensis	-
2016-03-29	simple	1.56931e+06	9	female	An. gambiae	An. arabiensis	-
2016-03-29	simple	1.57054e+06	14	female	An. gambiae	An. arabiensis	-
2016-03-29	simple	1.57009e+06	14	female	An. gambiae	An. arabiensis	-
2016-03-29	simple	1.57009e+06	14	female	An. gambiae	An. arabiensis	-
2016-03-29	simple	1.57012e+06	14	female	An. gambiae	An. arabiensis	-
2016-03-29	simple	1.57055e+06	14	female	An. gambiae	An. arabiensis	-
2016-03-29	simple	1.57055e+06	14	female	An. gambiae	An. arabiensis	-
2016-03-29	simple	1.57012e+06	14	female	An. gambiae	An. arabiensis	-
2016-03-29	simple	1.57012e+06	14	female	An. gambiae	An. arabiensis	-
2016-03-29	simple	1.57012e+06	14	female	An. gambiae	An. arabiensis	-
2016-03-29	simple	1.5701e+06	14	female	An. gambiae	An. arabiensis	-
2016-03-29	simple	1.5701e+06	14	female	An. gambiae	An. arabiensis	-
2016-03-29	simple	1.57009e+06	14	female	An. gambiae	An. merus	-
2016-03-29	simple	1.5701e+06	14	female	An. gambiae	An. arabiensis	-
2016-03-29	simple	1.57011e+06	14	female	An. gambiae	An. arabiensis	-
2016-03-29	simple	1570106	14	female	An. gambiae	An. arabiensis	-
2016-03-29	simple	1.57011e+06	14	female	An. gambiae	An. arabiensis	-
2016-03-29	simple	1.57011e+06	14	female	An. gambiae	An. arabiensis	-
2016-03-29	simple	1.57011e+06	14	female	An. gambiae	An. arabiensis	-
2016-03-29	simple	1.57011e+06	14	female	An. gambiae	An. arabiensis	-
2016-03-29	simple	1.57011e+06	14	female	An. gambiae	An. arabiensis	-
2016-03-29	simple	1.57011e+06	14	female	An. gambiae	An. arabiensis	-
2016-03-29	simple	1.57011e+06	14	female	An. gambiae	An. arabiensis	-
2016-03-29	simple	1.57011e+06	14	female	An. gambiae	An. arabiensis	-
2016-03-29	simple	1.5701e+06	14	female	An. gambiae	An. arabiensis	-
2016-03-29	simple	1.5701e+06	14	female	An. gambiae	An. arabiensis	-
2016-03-29	simple	1.56868e+06	14	female	An. gambiae	An. arabiensis	-
2016-03-29	simple	1.56869e+06	14	female	An. gambiae	An. arabiensis	-
2016-03-29	simple	1.57025e+06	14	female	An. gambiae	An. arabiensis	-
2016-03-29	simple	1.57012e+06	14	female	An. gambiae	An. arabiensis	-
2016-03-29	simple	1.5685e+06	14	female	An. gambiae	An. arabiensis	-
2016-03-29	simple	1570122	14	female	An. gambiae	An. arabiensis	-
2016-03-29	simple	1.57012e+06	14	female	An. gambiae	An. arabiensis	-
2016-03-29	simple	1.5685e+06	14	female	An. gambiae	An. arabiensis	-
2016-03-29	simple	1.57009e+06	14	female	An. gambiae	An. arabiensis	-
2016-03-29	simple	1.5685e+06	14	female	An. gambiae	An. arabiensis	-
2016-03-29	simple	1.57052e+06	14	female	An. gambiae	An. arabiensis	-
2016-03-29	simple	1.57052e+06	14	female	An. gambiae	An. arabiensis	-
2016-03-29	simple	1570515	14	female	An. gambiae	NA	-
2016-03-29	simple	1570544	14	female	An. gambiae	An. arabiensis	-
2016-03-29	simple	1.57001e+06	14	female	An. gambiae	NA	-
2016-03-29	simple	1.57051e+06	14	female	An. gambiae	An. arabiensis	-
2016-03-29	simple	1.57052e+06	14	female	An. gambiae	An. arabiensis	-
2016-03-29	simple	1.5685e+06	14	female	An. gambiae	An. merus	-
2016-03-29	simple	1.57051e+06	14	female	An. gambiae	An. arabiensis	-
2016-03-29	simple	1570119	14	female	An. gambiae	An. arabiensis	-
2016-03-29	simple	1.5701e+06	14	female	An. gambiae	An. arabiensis	-
2016-03-29	simple	1.57055e+06	14	female	An. gambiae	An. arabiensis	-
2016-03-29	simple	1.57051e+06	14	female	An. gambiae	An. arabiensis	-
2016-03-29	simple	1.56935e+06	14	female	An. gambiae	An. arabiensis	-
2016-04-12	rotator	1.58452e+06	5	female	An. gambiae	An. arabiensis	-
2016-04-12	rotator	1.58451e+06	5	female	An. gambiae	An. arabiensis	-
2016-04-12	rotator	1.58451e+06	5	female	An. gambiae	An. arabiensis	-
2016-04-12	rotator	1.58451e+06	5	female	An. gambiae	An. arabiensis	-
2016-04-12	rotator	1.58451e+06	5	female	An. gambiae	An. arabiensis	-
2016-04-12	rotator	1.58451e+06	5	female	An. gambiae	An. arabiensis	-
2016-04-12	simple	1.58463e+06	1	female	An. gambiae	NA	-
2016-04-12	simple	1.58454e+06	3	female	An. gambiae	An. arabiensis	-
2016-04-12	simple	1.58454e+06	3	female	An. gambiae	An. arabiensis	-
2016-04-12	simple	1.58454e+06	3	female	An. pharoensis	NA	-
2016-04-12	simple	1.58454e+06	3	female	An. gambiae	An. arabiensis	-
2016-04-12	simple	1.58329e+06	3	female	An. gambiae	An. arabiensis	-
2016-04-12	simple	1.58417e+06	6	female	An. gambiae	An. arabiensis	-
2016-04-12	simple	1.58452e+06	6	female	An. gambiae	An. arabiensis	-
2016-04-12	simple	1.58451e+06	6	female	An. gambiae	An. arabiensis	-
2016-04-12	simple	1.58451e+06	6	female	An. gambiae	An. arabiensis	-
2016-04-12	simple	1.58451e+06	6	female	An. gambiae	An. arabiensis	-
2016-04-12	simple	1.58451e+06	6	female	An. gambiae	An. arabiensis	-
2016-04-12	simple	1.58451e+06	6	female	An. gambiae	NA	-
2016-04-12	simple	1.5845e+06	6	female	An. gambiae	NA	-
2016-04-12	simple	1.5845e+06	6	female	An. gambiae	An. arabiensis	-
2016-04-12	simple	1.58403e+06	6	female	An. gambiae	An. arabiensis	-
2016-04-12	simple	1.58403e+06	6	female	An. gambiae	An. arabiensis	-
2016-04-12	simple	1584024	6	female	An. gambiae	An. arabiensis	-
2016-04-12	simple	1.58412e+06	7	female	An. pharoensis	NA	-
2016-04-12	rotator	1584503	7	female	An. gambiae	An. arabiensis	-
2016-04-12	rotator	1.58403e+06	3	female	An. gambiae	An. arabiensis	-
2016-04-12	rotator	1.58402e+06	3	female	An. pharoensis	NA	-
2016-04-12	rotator	1.58402e+06	3	female	An. gambiae	An. arabiensis	-
2016-04-12	rotator	1.58401e+06	4	female	An. gambiae	An. arabiensis	-
2016-04-12	rotator	1584011	4	female	An. gambiae	An. arabiensis	-
2016-04-12	rotator	1.58401e+06	4	female	An. gambiae	An. arabiensis	-
2016-04-12	rotator	1584008	4	female	An. gambiae	An. arabiensis	-
2016-04-12	rotator	1.5845e+06	4	female	An. gambiae	An. arabiensis	-
2016-04-12	rotator	1.58391e+06	4	female	An. gambiae	An. arabiensis	NA
2016-04-12	rotator	1.58414e+06	4	female	An. gambiae	An. arabiensis	NA
2016-04-12	rotator	1.584e+06	4	female	An. pharoensis	NA	-
2016-04-12	rotator	1.58391e+06	4	female	An. pharoensis	NA	-
2016-04-12	rotator	1.58338e+06	4	female	An. pharoensis	NA	-
2016-04-12	rotator	1.584e+06	4	female	An. pharoensis	NA	-
2016-04-12	rotator	1.584e+06	4	female	An. pharoensis	NA	-
2016-04-12	rotator	1.584e+06	4	female	An. pharoensis	NA	-
2016-04-12	rotator	1.58329e+06	4	female	An. gambiae	An. arabiensis	-
2016-04-12	rotator	1.584e+06	4	female	An. pharoensis	NA	-
2016-04-12	rotator	1.584e+06	4	female	An. pharoensis	NA	-
2016-04-12	rotator	1.584e+06	4	female	An. pharoensis	NA	-
2016-04-12	rotator	1.58403e+06	4	female	An. funestus	An. funestus ss	NA
2016-04-12	rotator	1.584e+06	4	female	An. pharoensis	NA	-
2016-04-12	rotator	1.58399e+06	4	female	An. pharoensis	NA	-
2016-04-12	rotator	1.58391e+06	4	female	An. pharoensis	NA	-
2016-04-12	rotator	1.58414e+06	4	female	An. squamosus	NA	-
2016-04-12	rotator	1.5845e+06	4	female	An. pharoensis	NA	-
2016-04-12	rotator	1.5845e+06	4	female	An. pharoensis	NA	-
2016-04-12	rotator	1.5845e+06	4	female	An. pharoensis	NA	-
2016-04-12	rotator	1.58449e+06	4	female	An. pharoensis	NA	-
2016-04-12	rotator	1.58449e+06	4	female	An. pharoensis	NA	-
2016-04-12	rotator	1.58449e+06	6	female	An. pharoensis	NA	-
2016-04-12	rotator	1.58449e+06	6	female	An. pharoensis	NA	-
2016-04-12	rotator	1584491	6	female	An. pharoensis	NA	-
2016-04-12	rotator	1.58317e+06	6	female	An. pharoensis	NA	-
2016-04-12	rotator	1583159	6	female	An. pharoensis	NA	-
2016-04-12	rotator	1.58316e+06	6	female	An. pharoensis	NA	-
2016-04-12	rotator	1.58383e+06	6	female	An. pharoensis	NA	-
2016-04-12	rotator	1.58307e+06	6	female	An. pharoensis	NA	-
2016-04-12	rotator	1.58316e+06	6	female	An. pharoensis	NA	-
2016-04-12	rotator	1583162	6	female	An. pharoensis	NA	-
2016-04-12	rotator	1.58387e+06	6	female	An. pharoensis	NA	-
2016-04-12	rotator	1.58387e+06	6	female	An. pharoensis	NA	-
2016-04-12	rotator	1.58387e+06	6	female	An. pharoensis	NA	-
2016-04-12	rotator	1.58388e+06	4	female	An. gambiae	An. arabiensis	-
2016-04-12	rotator	1.58388e+06	4	female	An. gambiae	An. arabiensis	-
2016-04-12	rotator	1584488	4	female	An. gambiae	An. arabiensis	-
2016-04-12	rotator	1.58449e+06	7	female	An. funestus	An. funestus ss	NA
2016-04-12	rotator	1.58449e+06	2	female	An. gambiae	An. arabiensis	-
2016-04-13	simple	1.5839e+06	1	female	An. gambiae	An. arabiensis	-
2016-04-13	simple	1.58342e+06	3	female	An. ziemani	NA	-
2016-04-13	simple	1.5839e+06	3	female	An. gambiae	An. arabiensis	-
2016-04-13	simple	1.58388e+06	3	female	An. pharoensis	NA	-
2016-04-13	simple	1584347	3	female	An. pharoensis	NA	-
2016-04-13	simple	1.58336e+06	3	female	An. pharoensis	NA	-
2016-04-13	simple	1.5839e+06	11	female	An. gambiae	An. arabiensis	-
2016-04-13	simple	1.58337e+06	11	female	An. gambiae	An. arabiensis	-
2016-04-13	simple	1.58337e+06	11	female	An. gambiae	An. quadriannulatus	-
2016-04-13	simple	1583894	12	female	An. gambiae	An. arabiensis	-
2016-04-13	simple	1.58319e+06	12	female	An. gambiae	An. arabiensis	-
2016-04-13	simple	1.5839e+06	12	female	An. gambiae	An. arabiensis	-
2016-04-13	simple	1.5839e+06	12	female	An. funestus	An. funestus ss	-
2016-04-13	simple	1.5839e+06	12	female	An. gambiae	An. arabiensis	-
2016-04-13	simple	1.5839e+06	12	female	An. gambiae	An. arabiensis	-
2016-04-13	simple	1.58317e+06	12	female	An. gambiae	An. arabiensis	-
2016-04-13	rotator	1.58388e+06	2	female	An. pharoensis	NA	-
2016-04-13	rotator	1.58388e+06	5	female	An. gambiae	An. arabiensis	-
2016-04-13	rotator	1.58338e+06	5	female	An. gambiae	An. arabiensis	-
2016-04-13	rotator	1.58388e+06	5	female	An. gambiae	An. arabiensis	-
2016-04-13	rotator	1583878	5	female	An. funestus	An. funestus ss	-
2016-04-13	rotator	1.58388e+06	5	female	An. gambiae	An. arabiensis	-
2016-04-20	simple	1.58343e+06	12	female	An. gambiae	An. arabiensis	-
2016-04-20	rotator	1.58447e+06	4	female	An. gambiae	An. arabiensis	-
2016-04-20	rotator	1.58447e+06	3	female	An. gambiae	An. arabiensis	-
2016-04-19	simple	1.58342e+06	15	female	An. gambiae	An. arabiensis	-
2016-04-19	simple	1.58346e+06	1	female	An. gambiae	An. arabiensis	NA
2016-04-22	simple	1.58346e+06	11	female	An. gambiae	An. arabiensis	-
2016-04-22	simple	1.58348e+06	6	female	An. gambiae	An. arabiensis	-
2016-04-22	simple	1.58346e+06	12	female	An. funestus	An. funestus ss	NA
2016-04-21	rotator	1583427	5	female	An. gambiae	An. arabiensis	-
2016-04-21	simple	1.58453e+06	15	female	An. gambiae	An. arabiensis	-
2016-04-21	rotator	1.58406e+06	3	female	An. gambiae	An. arabiensis	-
2016-04-29	simple	1.58338e+06	15	female	An. gambiae	An. arabiensis	-
2016-04-29	simple	1.58395e+06	15	female	An. gambiae	An. arabiensis	-
2016-04-29	simple	1.58452e+06	15	female	An. gambiae	An. arabiensis	-
2016-04-29	simple	1.58453e+06	15	female	An. gambiae	An. arabiensis	-
2016-04-29	simple	1583948	15	female	An. gambiae	An. arabiensis	-
2016-04-29	simple	1.58338e+06	15	female	An. gambiae	An. arabiensis	-
2016-04-29	simple	1.58326e+06	1	female	An. gambiae	An. arabiensis	-
2016-05-12	simple	1.58452e+06	14	female	An. gambiae	An. arabiensis	NA
2016-05-12	rotator	1.58453e+06	6	female	An. gambiae	An. arabiensis	-
2016-05-12	rotator	1.58395e+06	3	female	An. gambiae	An. arabiensis	-
2016-05-12	rotator	1583951	3	female	An. gambiae	An. arabiensis	-
2016-05-12	rotator	1.58319e+06	3	female	An. gambiae	An. arabiensis	-
2016-05-12	rotator	1.56612e+06	3	female	An. gambiae	An. arabiensis	-
2016-05-12	rotator	1.58395e+06	3	female	An. gambiae	An. arabiensis	-
2016-05-12	rotator	1566387	4	female	An. gambiae	An. arabiensis	-
2016-05-12	rotator	1.56639e+06	4	female	An. funestus	An. funestus ss	-
2016-05-12	rotator	1.56639e+06	2	female	An. gambiae	An. arabiensis	NA
2016-05-12	rotator	1.56639e+06	7	female	An. funestus	An. funestus ss	-
2016-05-12	rotator	1.5664e+06	7	female	An. funestus	An. funestus ss	-
2016-05-13	rotator	1.56663e+06	3	female	An. gambiae	An. arabiensis	-
2016-05-13	rotator	1.56619e+06	3	female	An. gambiae	An. arabiensis	-
2016-05-13	rotator	1.56647e+06	5	female	An. funestus	An. funestus ss	NA
2016-05-13	rotator	1566192	2	female	An. gambiae	An. arabiensis	-
2016-05-13	rotator	1.56619e+06	2	female	An. gambiae	An. arabiensis	-
2016-05-13	rotator	1.56629e+06	2	female	An. gambiae	An. arabiensis	-
2016-05-13	rotator	1.5663e+06	3	female	An. gambiae	An. arabiensis	-
2016-05-13	rotator	1.56637e+06	3	female	An. gambiae	An. arabiensis	-
2016-05-13	rotator	1.56637e+06	3	female	An. gambiae	An. arabiensis	-
2016-05-13	rotator	1.56636e+06	1	female	An. gambiae	An. arabiensis	NA
2016-05-13	simple	1.56627e+06	4	female	An. gambiae	An. arabiensis	-
2016-05-13	simple	1.56629e+06	4	female	An. gambiae	An. arabiensis	-
2016-05-13	simple	1.56633e+06	4	female	An. gambiae	An. arabiensis	-
2016-05-13	simple	1.56629e+06	4	female	An. gambiae	An. arabiensis	-
2016-05-13	simple	1566288	4	female	An. gambiae	An. arabiensis	-
2016-05-13	simple	1.56621e+06	13	female	An. gambiae	An. arabiensis	-
2016-05-13	simple	1.5662e+06	13	female	An. gambiae	An. arabiensis	-
2016-05-13	simple	1.56621e+06	6	female	An. gambiae	An. arabiensis	-
2016-05-13	simple	1.56654e+06	6	female	An. gambiae	An. arabiensis	-
2016-05-13	simple	1.56658e+06	6	female	An. gambiae	An. arabiensis	-
2016-05-13	simple	1.56638e+06	6	female	An. gambiae	An. arabiensis	-
2016-05-13	simple	1566374	6	female	An. gambiae	An. arabiensis	-
2016-05-13	simple	1.56634e+06	10	female	An. gambiae	An. arabiensis	-
2016-05-13	simple	1.56629e+06	10	female	An. gambiae	An. arabiensis	-
2016-05-13	simple	1.56627e+06	10	female	An. gambiae	An. arabiensis	-
2016-05-13	simple	1.56634e+06	10	female	An. gambiae	An. arabiensis	-
2016-05-13	simple	1.56634e+06	1	female	An. gambiae	An. arabiensis	-
2016-05-13	simple	1.56634e+06	1	female	An. gambiae	An. arabiensis	-
2016-05-18	rotator	1.56551e+06	3	female	An. gambiae	An. arabiensis	-
2016-05-18	simple	1.56662e+06	10	female	An. gambiae	An. arabiensis	-
2016-05-18	simple	1566642	4	female	An. gambiae	NA	-
2016-05-18	simple	1.56668e+06	7	female	An. gambiae	An. arabiensis	-
2016-05-11	simple	1.56657e+06	12	female	An. gambiae	An. arabiensis	-
2016-05-11	simple	1566499	12	female	An. gambiae	An. arabiensis	-
2016-05-11	simple	1.56646e+06	7	female	An. gambiae	An. arabiensis	-
2016-05-11	simple	1.56645e+06	7	female	An. gambiae	An. arabiensis	-
2016-05-11	simple	1.5664e+06	4	female	An. gambiae	An. arabiensis	-
2016-05-10	simple	1.58337e+06	12	female	An. gambiae	An. arabiensis	-
2016-06-17	simple	1.56582e+06	1	female	An. gambiae	An. arabiensis	-
2016-06-17	simple	1566457	6	female	An. gambiae	An. arabiensis	-
2016-06-17	simple	1.56648e+06	6	female	An. gambiae	An. arabiensis	-
2016-06-17	simple	1.56648e+06	6	female	An. gambiae	An. arabiensis	-
2016-06-17	simple	1.56648e+06	6	female	An. gambiae	An. arabiensis	-
2016-06-16	simple	1.56631e+06	6	female	An. gambiae	An. arabiensis	-
2016-06-16	simple	1.56631e+06	6	female	An. gambiae	An. arabiensis	-
2016-06-16	simple	1.56631e+06	6	female	An. gambiae	An. arabiensis	-
2016-06-16	simple	1.56631e+06	6	female	An. gambiae	An. arabiensis	-
2016-06-16	simple	1.56557e+06	6	female	An. rufipes	NA	NA
2016-06-16	simple	1.56619e+06	6	female	An. gambiae	An. arabiensis	-
2016-06-16	simple	1.56654e+06	6	female	An. gambiae	An. arabiensis	-
2016-06-10	simple	1.56544e+06	6	female	indetermined	NA	NA
2016-06-10	simple	1565438	6	female	indetermined	NA	NA
2016-06-10	rotator	1.56554e+06	8	female	An. gambiae	An. arabiensis	-
2016-06-10	rotator	1565524	8	female	An. gambiae	An. arabiensis	-
2016-06-10	rotator	1.56554e+06	8	female	An. gambiae	An. arabiensis	-
2016-06-10	rotator	1.56555e+06	8	female	An. gambiae	An. arabiensis	-
2016-06-10	simple	1.56625e+06	2	female	An. pharoensis	NA	NA
2016-06-10	simple	1.56554e+06	2	female	An. pharoensis	NA	NA
2016-06-10	simple	1.56555e+06	2	female	An. pharoensis	NA	NA
2016-06-10	simple	1.56673e+06	2	female	An. gambiae	An. arabiensis	-
2016-06-10	simple	1.56538e+06	2	female	An. gambiae	An. arabiensis	-
2016-06-10	simple	1.56554e+06	2	female	An. gambiae	An. arabiensis	-
2016-06-10	simple	1.56554e+06	2	female	An. pharoensis	NA	NA
2016-06-10	simple	1.56538e+06	2	female	An. funestus	An. funestus ss	NA
2016-06-10	simple	1565540	2	female	An. pharoensis	NA	NA
2016-06-10	simple	1.56553e+06	2	female	An. pharoensis	NA	NA
2016-06-10	simple	1.56554e+06	2	female	An. pharoensis	NA	NA
2016-06-10	simple	1.56567e+06	2	female	An. funestus	An. funestus ss	NA
2016-06-10	simple	1.56554e+06	2	female	An. pharoensis	NA	NA
2016-06-10	simple	1.56555e+06	2	female	An. pharoensis	NA	NA
2016-06-10	simple	1.56555e+06	2	female	An. pharoensis	NA	NA
2016-06-10	simple	1.56625e+06	2	female	An. funestus	An. funestus ss	-
2016-06-10	simple	1.56545e+06	4	female	An. gambiae	An. arabiensis	-
2016-06-10	simple	1.56674e+06	NA	female	indetermined	NA	NA
2016-06-10	simple	1.56553e+06	7	female	An. gambiae	An. arabiensis	-
2016-06-10	simple	1.56538e+06	7	female	An. gambiae	An. arabiensis	-
2016-06-10	simple	1.56538e+06	7	female	An. gambiae	An. arabiensis	-
2016-06-10	simple	1.56544e+06	7	female	An. gambiae	An. arabiensis	-
2016-06-10	simple	1.56545e+06	1	female	An. gambiae	An. arabiensis	-
2016-06-09	simple	1.56638e+06	6	female	An. gambiae	An. arabiensis	-
2016-06-09	simple	1.56643e+06	6	female	An. gambiae	An. arabiensis	-
2016-06-09	simple	1.56644e+06	6	female	An. gambiae	An. arabiensis	-
2016-06-09	simple	1.56642e+06	6	female	An. gambiae	An. arabiensis	-
2016-06-09	simple	1.56642e+06	4	female	An. gambiae	An. arabiensis	-
2016-06-09	simple	1.56643e+06	4	female	An. gambiae	An. arabiensis	-
2016-06-09	simple	1.56657e+06	4	female	An. gambiae	An. arabiensis	-
2016-06-09	simple	1.56656e+06	4	female	An. gambiae	An. arabiensis	-
2016-06-08	simple	1.56626e+06	6	female	An. gambiae	An. arabiensis	-
2016-04-28	rotator	1584149	2	female	An. gambiae	An. arabiensis	-
2016-04-28	rotator	1.58445e+06	2	female	An. gambiae	An. arabiensis	-
2016-04-28	rotator	1.58409e+06	2	female	An. gambiae	An. arabiensis	-
2016-04-28	rotator	1.58316e+06	2	female	An. gambiae	An. arabiensis	-
2016-04-28	rotator	1.58446e+06	8	female	An. gambiae	An. arabiensis	-
2016-04-28	rotator	1.58446e+06	8	female	An. gambiae	An. arabiensis	-
2016-04-28	rotator	1584459	8	female	An. gambiae	An. arabiensis	-
2016-04-28	rotator	1.58407e+06	8	female	An. gambiae	An. arabiensis	-
2016-04-28	rotator	1.58447e+06	3	female	An. gambiae	An. arabiensis	-
2016-04-28	rotator	1.58447e+06	3	female	An. gambiae	An. arabiensis	-
2016-04-28	rotator	1.58407e+06	3	female	An. gambiae	An. arabiensis	-
2016-04-28	rotator	1584040	4	female	An. gambiae	An. arabiensis	-
2016-04-28	rotator	1.5839e+06	4	female	An. gambiae	An. arabiensis	-
2016-04-28	rotator	1.58406e+06	4	female	An. gambiae	An. arabiensis	-
2016-04-28	rotator	1583089	2	female	An. gambiae	An. arabiensis	-
2016-04-28	rotator	1.58391e+06	2	female	An. gambiae	An. arabiensis	-
2016-04-28	rotator	1.5833e+06	3	female	An. gambiae	An. arabiensis	-
2016-04-28	rotator	1.58308e+06	3	female	An. gambiae	An. arabiensis	-
2016-04-28	rotator	1.5833e+06	3	female	An. gambiae	An. arabiensis	-
2016-04-28	rotator	1.58308e+06	3	female	An. gambiae	An. arabiensis	-
2016-04-28	rotator	1.58309e+06	3	female	An. gambiae	An. arabiensis	-
2016-04-28	rotator	1.58307e+06	3	female	An. gambiae	An. arabiensis	-
2016-04-28	rotator	1.58308e+06	3	female	An. gambiae	An. arabiensis	-
2016-04-28	rotator	1.58308e+06	3	female	An. gambiae	An. arabiensis	-
2016-04-28	rotator	1.58406e+06	3	female	An. gambiae	An. arabiensis	-
2016-04-28	rotator	1583906	3	female	An. gambiae	An. arabiensis	-
2016-04-28	rotator	1.58406e+06	3	female	An. gambiae	An. arabiensis	-
2016-04-28	rotator	1.58338e+06	3	female	An. gambiae	An. arabiensis	-
2016-04-28	rotator	1.58337e+06	3	female	An. gambiae	An. arabiensis	-
2016-04-28	rotator	1.58396e+06	3	female	An. gambiae	NA	-
2016-04-28	rotator	1583104	3	female	An. gambiae	An. arabiensis	-
2016-04-28	rotator	1.58311e+06	3	female	An. gambiae	An. arabiensis	-
2016-04-28	simple	1.58417e+06	15	female	An. gambiae	An. arabiensis	-
2016-04-28	simple	1.58417e+06	15	female	An. gambiae	An. arabiensis	-
2016-04-28	simple	1.58418e+06	15	female	An. gambiae	An. arabiensis	-
2016-04-28	simple	1.58386e+06	15	female	An. gambiae	An. arabiensis	-
2016-04-28	simple	1583865	15	female	An. gambiae	An. arabiensis	-
2016-04-28	simple	1.58387e+06	15	female	An. gambiae	An. arabiensis	-
2016-04-28	simple	1.58387e+06	15	female	An. gambiae	An. arabiensis	-
2016-04-28	simple	1.58387e+06	15	female	An. gambiae	An. arabiensis	-
2016-04-28	simple	1.58387e+06	15	female	An. gambiae	An. arabiensis	-
2016-04-28	simple	1.58418e+06	15	female	An. gambiae	An. arabiensis	-
2016-04-28	simple	1.58418e+06	15	female	An. gambiae	An. arabiensis	-
2016-04-28	simple	1.58444e+06	15	female	An. gambiae	An. arabiensis	-
2016-04-28	simple	1.58444e+06	15	female	An. gambiae	An. arabiensis	-
2016-04-28	simple	1.58445e+06	15	female	An. gambiae	An. arabiensis	-
2016-04-28	simple	1584446	15	female	An. gambiae	An. arabiensis	-
2016-04-28	simple	1.58445e+06	15	female	An. gambiae	An. arabiensis	-
2016-04-28	simple	1.58445e+06	15	female	An. gambiae	An. arabiensis	-
2016-04-28	simple	1.58445e+06	15	female	An. gambiae	An. arabiensis	NA
2016-04-28	simple	1.58338e+06	15	female	An. gambiae	An. arabiensis	-
2016-04-28	simple	1.58407e+06	15	female	An. gambiae	An. arabiensis	-
2016-04-28	simple	1.58409e+06	15	female	An. gambiae	An. arabiensis	-
2016-04-28	simple	1.58409e+06	15	female	An. gambiae	An. arabiensis	-
2016-04-28	simple	1.58308e+06	15	female	An. gambiae	An. arabiensis	-
2016-04-28	simple	1.58445e+06	15	female	An. gambiae	An. arabiensis	-
2016-04-28	simple	1583229	15	female	An. gambiae	An. arabiensis	-
2016-04-28	simple	1.58329e+06	15	female	An. gambiae	An. arabiensis	-
2016-04-28	simple	1.58409e+06	15	female	An. gambiae	An. arabiensis	-
2016-04-28	simple	1.58446e+06	15	female	An. gambiae	An. arabiensis	-
2016-04-28	simple	1.58322e+06	15	female	An. gambiae	An. arabiensis	-
2016-04-28	simple	1.58445e+06	15	female	An. gambiae	An. arabiensis	-
2016-04-28	simple	1.58325e+06	12	female	An. gambiae	An. arabiensis	-
2016-04-28	simple	1.58325e+06	12	female	An. gambiae	An. arabiensis	-
2016-04-28	simple	1.58325e+06	12	female	An. gambiae	An. arabiensis	-
2016-04-28	simple	1.58325e+06	12	female	An. gambiae	An. arabiensis	-
2016-04-28	simple	1.58331e+06	12	female	An. gambiae	An. arabiensis	-
2016-04-28	simple	1.58403e+06	12	female	An. gambiae	An. arabiensis	-
2016-04-28	simple	1.58403e+06	12	female	An. gambiae	An. arabiensis	-
2016-04-28	simple	1.58319e+06	12	female	An. gambiae	An. arabiensis	-
2016-04-28	simple	1.58347e+06	12	female	An. gambiae	An. arabiensis	-
2016-04-28	simple	1.58354e+06	12	female	An. gambiae	An. arabiensis	-
2016-04-28	simple	1.5834e+06	12	female	An. gambiae	An. arabiensis	-
2016-04-28	simple	1.58328e+06	12	female	An. gambiae	An. arabiensis	-
2016-04-28	simple	1584475	12	female	An. gambiae	An. arabiensis	-
2016-04-28	simple	1.5841e+06	12	female	An. gambiae	An. arabiensis	-
2016-04-28	simple	1.5841e+06	12	female	An. gambiae	An. arabiensis	-
2016-04-28	simple	1.58398e+06	12	female	An. gambiae	An. arabiensis	-
2016-04-28	simple	1.58333e+06	12	female	An. gambiae	An. arabiensis	-
2016-04-28	simple	1.5841e+06	12	female	An. gambiae	An. arabiensis	-
2016-04-28	simple	1.58333e+06	12	female	An. gambiae	An. arabiensis	-
2016-04-28	simple	1.58398e+06	12	female	An. gambiae	An. arabiensis	-
2016-04-28	simple	1.5841e+06	12	female	An. gambiae	An. arabiensis	-
2016-04-28	simple	1.5841e+06	12	female	An. gambiae	An. arabiensis	-
2016-04-28	simple	1.5841e+06	12	female	An. gambiae	An. arabiensis	-
2016-04-28	simple	1.5833e+06	12	female	An. gambiae	An. arabiensis	-
2016-04-28	simple	1.58411e+06	12	female	An. gambiae	An. arabiensis	-
2016-04-28	simple	1.5841e+06	12	female	An. gambiae	An. arabiensis	-
2016-04-28	simple	1.58391e+06	12	female	An. gambiae	An. arabiensis	-
2016-04-28	simple	1.58398e+06	12	female	An. gambiae	An. arabiensis	-
2016-04-28	simple	1583980	12	female	An. gambiae	An. arabiensis	-
2016-04-28	simple	1.58398e+06	12	female	An. gambiae	An. arabiensis	-
2016-04-28	simple	1.58386e+06	12	female	An. gambiae	An. arabiensis	-
2016-04-28	simple	1.58341e+06	12	female	An. gambiae	An. arabiensis	-
2016-04-28	simple	1584095	12	female	An. gambiae	An. arabiensis	-
2016-04-28	simple	1.5841e+06	12	female	An. gambiae	An. arabiensis	-
2016-04-28	simple	1.58333e+06	12	female	An. gambiae	An. arabiensis	-
2016-04-28	simple	1.58446e+06	12	female	An. gambiae	An. arabiensis	-
2016-04-28	simple	1.58328e+06	12	female	An. gambiae	An. arabiensis	-
2016-04-28	simple	1.58329e+06	12	female	An. gambiae	An. arabiensis	-
2016-04-28	simple	1.58328e+06	12	female	An. gambiae	An. arabiensis	-
2016-04-28	simple	1.58328e+06	12	female	An. gambiae	An. arabiensis	-
2016-04-28	simple	1.58313e+06	12	female	An. gambiae	An. arabiensis	-
2016-04-28	simple	1.58346e+06	12	female	indetermined	NA	NA
2016-04-28	simple	1.58348e+06	12	female	An. gambiae	An. arabiensis	-
2016-04-28	simple	1.58348e+06	12	female	An. gambiae	An. arabiensis	-
2016-04-28	simple	1.58346e+06	12	female	An. gambiae	An. arabiensis	-
2016-04-28	simple	1.58332e+06	12	female	An. gambiae	An. arabiensis	-
2016-04-28	simple	1.58332e+06	12	female	An. gambiae	An. arabiensis	-
2016-04-28	simple	1.58311e+06	12	female	An. gambiae	An. arabiensis	-
2016-04-28	simple	1.58311e+06	12	female	An. gambiae	An. arabiensis	-
2016-04-28	simple	1.5841e+06	12	female	An. gambiae	An. arabiensis	-
2016-04-28	simple	1.58453e+06	12	female	An. gambiae	An. arabiensis	-
2016-04-28	simple	1.58404e+06	12	female	An. gambiae	An. arabiensis	-
2016-04-28	simple	1.58455e+06	12	female	An. gambiae	An. arabiensis	-
2016-04-28	simple	1.58454e+06	12	female	An. gambiae	An. arabiensis	-
2016-04-28	simple	1.58454e+06	12	female	An. gambiae	An. arabiensis	-
2016-04-28	simple	1.58455e+06	12	female	An. gambiae	An. arabiensis	-
2016-04-28	simple	1.58454e+06	12	female	An. gambiae	An. arabiensis	NA
2016-04-28	simple	1.58454e+06	12	female	An. gambiae	An. arabiensis	-
2016-04-28	simple	1.58453e+06	12	female	An. gambiae	An. arabiensis	-
2016-04-28	simple	1584574	12	female	An. gambiae	An. arabiensis	-
2016-04-28	simple	1584532	12	female	An. gambiae	An. arabiensis	NA
2016-04-28	simple	1.58448e+06	12	female	An. gambiae	An. arabiensis	-
2016-04-28	simple	1.58456e+06	12	female	An. gambiae	An. arabiensis	-
2016-04-28	simple	1.58455e+06	12	female	An. gambiae	An. arabiensis	-
2016-04-28	simple	1.58404e+06	12	female	An. gambiae	An. arabiensis	-
2016-04-28	simple	1.58404e+06	12	female	An. gambiae	An. arabiensis	NA
2016-04-28	simple	1.58404e+06	12	female	An. gambiae	An. arabiensis	-
2016-04-28	simple	1.58455e+06	12	female	An. gambiae	An. arabiensis	-
2016-04-28	simple	1.58455e+06	12	female	An. gambiae	An. arabiensis	-
2016-04-28	simple	1.58404e+06	12	female	An. gambiae	An. arabiensis	NA
2016-04-28	simple	1.58404e+06	12	female	An. gambiae	An. arabiensis	NA
2016-04-28	simple	1.58455e+06	12	female	An. gambiae	An. arabiensis	NA
2016-04-28	simple	1.58404e+06	12	female	An. gambiae	An. arabiensis	-
2016-04-28	simple	1.58403e+06	12	female	An. gambiae	An. arabiensis	-
2016-04-28	simple	1584037	12	female	An. gambiae	An. merus	-
2016-04-28	simple	1.58404e+06	12	female	An. gambiae	An. merus	-
2016-04-28	simple	1.58456e+06	12	female	An. gambiae	An. arabiensis	-
2016-04-28	simple	1.58403e+06	12	female	An. gambiae	An. arabiensis	-
2016-04-28	simple	1.58403e+06	12	female	An. gambiae	An. arabiensis	-
2016-04-28	simple	1.5835e+06	12	female	An. gambiae	An. arabiensis	-
2016-04-28	simple	1.58325e+06	12	female	An. gambiae	An. merus	-
2016-04-28	rotator	1.58415e+06	5	female	An. gambiae	An. arabiensis	-
2016-04-28	rotator	1.58416e+06	5	female	An. gambiae	An. arabiensis	-
2016-04-28	rotator	1.58405e+06	5	female	An. gambiae	An. arabiensis	-
2016-04-28	rotator	1.58326e+06	5	female	An. gambiae	An. arabiensis	-
2016-04-28	rotator	1584053	5	female	An. gambiae	An. arabiensis	-
2016-04-28	rotator	1.58405e+06	5	female	An. gambiae	An. arabiensis	-
2016-04-28	rotator	1.58405e+06	5	female	An. gambiae	An. arabiensis	-
2016-04-28	rotator	1.58405e+06	5	female	An. gambiae	An. arabiensis	-
2016-04-28	rotator	1.58405e+06	5	female	An. gambiae	An. arabiensis	-
2016-04-28	rotator	1.58405e+06	5	female	An. gambiae	An. arabiensis	-
2016-04-28	rotator	1.58405e+06	5	female	An. gambiae	An. arabiensis	-
2016-04-28	rotator	1.58341e+06	5	female	An. gambiae	An. arabiensis	-
2016-04-28	rotator	1.58355e+06	5	female	An. gambiae	An. arabiensis	-
2016-04-28	rotator	1.58355e+06	5	female	An. gambiae	An. arabiensis	-
2016-04-28	rotator	1583696	5	female	An. gambiae	An. arabiensis	-
2016-04-28	rotator	1.58355e+06	5	female	An. gambiae	An. arabiensis	-
2016-04-28	rotator	1.58355e+06	5	female	An. gambiae	An. arabiensis	-
2016-04-28	rotator	1.58397e+06	5	female	An. gambiae	An. arabiensis	-
2016-04-28	rotator	1.58397e+06	5	female	An. gambiae	An. arabiensis	-
2016-04-28	rotator	1.58398e+06	5	female	An. gambiae	An. arabiensis	-
2016-04-28	rotator	1.58399e+06	5	female	An. gambiae	An. arabiensis	-
2016-04-28	rotator	1.58352e+06	5	female	An. gambiae	An. arabiensis	-
2016-04-28	rotator	1.58349e+06	5	female	An. gambiae	An. arabiensis	-
2016-04-28	rotator	1.58349e+06	5	female	An. gambiae	An. arabiensis	-
2016-04-28	rotator	1.58349e+06	5	female	An. gambiae	An. arabiensis	-
2016-04-28	rotator	1.5835e+06	5	female	An. gambiae	An. gambiae ss	-
2016-04-28	rotator	1.58349e+06	5	female	An. gambiae	An. arabiensis	-
2016-04-28	rotator	1.58349e+06	5	female	An. gambiae	An. arabiensis	-
2016-04-28	rotator	1.58349e+06	5	female	An. gambiae	An. arabiensis	-
2016-04-28	rotator	1.5835e+06	5	female	An. gambiae	An. arabiensis	-
2016-04-28	rotator	1583498	5	female	An. gambiae	An. arabiensis	-
2016-04-28	rotator	1.58341e+06	5	female	An. gambiae	An. arabiensis	+
2016-04-28	rotator	1.58349e+06	5	female	An. gambiae	An. arabiensis	-
2016-04-28	rotator	1.58354e+06	5	female	An. gambiae	An. arabiensis	-
2016-04-28	rotator	1.58351e+06	5	female	An. gambiae	An. arabiensis	-
2016-04-28	rotator	1.58391e+06	5	female	An. gambiae	An. arabiensis	-
2016-04-28	rotator	1.58391e+06	5	female	An. gambiae	An. arabiensis	-
2016-04-28	rotator	1.58341e+06	5	female	An. gambiae	An. arabiensis	-
2016-04-28	rotator	1583539	5	female	An. gambiae	An. arabiensis	-
2016-04-28	rotator	1.58352e+06	5	female	An. gambiae	An. arabiensis	-
2016-04-28	rotator	1.58352e+06	5	female	An. gambiae	An. arabiensis	-
2016-04-28	rotator	1.58352e+06	5	female	An. gambiae	An. arabiensis	-
2016-04-28	rotator	1.58352e+06	5	female	An. gambiae	An. arabiensis	-
2016-04-28	rotator	1.58352e+06	5	female	An. gambiae	An. arabiensis	-
2016-04-28	rotator	1.58352e+06	5	female	An. gambiae	An. arabiensis	-
2016-04-28	rotator	1.58353e+06	5	female	An. gambiae	An. arabiensis	-
2016-04-28	rotator	1583526	5	female	An. gambiae	An. arabiensis	-
2016-04-28	rotator	1.58353e+06	5	female	indetermined	NA	NA
2016-04-28	rotator	1.58353e+06	5	female	An. gambiae	An. arabiensis	-
2016-04-28	rotator	1.58353e+06	5	female	An. gambiae	An. arabiensis	-
2016-04-28	rotator	1.58399e+06	5	female	An. gambiae	An. arabiensis	-
2016-04-28	rotator	1.58399e+06	5	female	An. gambiae	An. arabiensis	-
2016-04-28	rotator	1.58399e+06	5	female	An. gambiae	An. quadriannulatus	-
2016-04-28	simple	1.58349e+06	6	female	An. gambiae	An. arabiensis	-
2016-04-28	simple	1.58352e+06	6	female	An. gambiae	An. arabiensis	-
2016-04-28	simple	1.58353e+06	6	female	An. gambiae	An. arabiensis	-
2016-04-28	simple	1.58353e+06	6	female	An. funestus	An. rivulorum	NA
2016-04-28	simple	1.58353e+06	6	female	An. gambiae	An. arabiensis	-
2016-04-28	simple	1583993	6	female	An. gambiae	An. arabiensis	-
2016-04-28	simple	1.58353e+06	6	female	An. gambiae	An. arabiensis	-
2016-04-28	simple	1.58406e+06	6	female	An. gambiae	An. arabiensis	-
2016-04-28	simple	1.58445e+06	7	female	An. gambiae	An. arabiensis	-
2016-04-28	simple	1.58353e+06	7	female	An. gambiae	An. arabiensis	-
2016-04-28	simple	1583513	7	female	An. gambiae	An. arabiensis	NA
2016-04-28	simple	1.58328e+06	7	female	An. gambiae	An. arabiensis	NA
2016-04-28	simple	1.58348e+06	7	female	An. gambiae	An. arabiensis	NA
2016-04-28	simple	1.58352e+06	7	female	An. gambiae	An. arabiensis	-
2016-04-28	simple	1.58367e+06	7	female	An. gambiae	An. arabiensis	-
2016-04-28	simple	1.58348e+06	7	female	An. gambiae	An. arabiensis	-
2016-04-28	simple	1.58348e+06	7	female	An. gambiae	An. arabiensis	-
2016-04-28	simple	1.58348e+06	7	female	An. gambiae	NA	-
2016-04-28	simple	1.58398e+06	7	female	An. gambiae	An. arabiensis	-
2016-04-28	simple	1.58398e+06	7	female	An. gambiae	An. arabiensis	-
2016-04-28	simple	1583977	7	female	An. gambiae	An. arabiensis	-
2016-04-28	simple	1.5833e+06	7	female	An. gambiae	An. arabiensis	NA
2016-04-28	simple	1.58339e+06	7	female	An. gambiae	An. arabiensis	-
2016-04-28	simple	1.58341e+06	7	female	An. gambiae	An. arabiensis	-
2016-04-28	simple	1.58399e+06	7	female	An. gambiae	NA	-
2016-04-28	simple	1.58399e+06	7	female	An. gambiae	An. arabiensis	-
2016-04-28	simple	1.58399e+06	7	female	An. gambiae	An. arabiensis	-
2016-04-28	simple	1.58348e+06	7	female	An. gambiae	An. arabiensis	-
2016-04-28	simple	1.58399e+06	7	female	An. gambiae	An. arabiensis	-
2016-04-28	simple	1583485	7	female	An. gambiae	An. arabiensis	-
2016-04-28	simple	1.58349e+06	7	female	An. gambiae	An. merus	-
2016-04-28	simple	1.58348e+06	7	female	An. gambiae	An. merus	-
2016-04-28	simple	1.5835e+06	7	female	An. gambiae	An. arabiensis	-
2016-04-28	simple	1.5835e+06	7	female	An. gambiae	An. arabiensis	NA
2016-04-28	simple	1.58351e+06	7	female	An. gambiae	An. arabiensis	-
2016-04-28	simple	1.5835e+06	7	female	An. gambiae	An. merus	-
2016-04-28	simple	1.5835e+06	7	female	An. gambiae	An. arabiensis	-
2016-04-28	simple	1.58351e+06	7	female	An. gambiae	An. arabiensis	-
2016-04-28	simple	1.58351e+06	7	female	An. gambiae	An. arabiensis	-
2016-04-28	simple	1.58351e+06	7	female	An. gambiae	An. arabiensis	-
2016-04-28	simple	1.58351e+06	7	female	An. gambiae	An. arabiensis	-
2016-04-28	simple	1.58405e+06	7	female	An. gambiae	An. arabiensis	-
2016-04-28	simple	1.58351e+06	7	female	An. gambiae	An. arabiensis	-
2016-04-28	simple	1.58406e+06	7	female	An. gambiae	An. arabiensis	-
2016-04-28	simple	1.58351e+06	7	female	An. gambiae	An. arabiensis	-
2016-04-28	simple	1.58454e+06	7	female	An. gambiae	An. arabiensis	-
2016-04-28	simple	1.58453e+06	7	female	An. gambiae	An. arabiensis	-
2016-04-28	simple	1.58354e+06	7	female	An. gambiae	An. arabiensis	-
2016-04-28	simple	1.58328e+06	7	female	An. gambiae	An. merus	-
2016-04-28	simple	1.58351e+06	7	female	An. gambiae	An. arabiensis	-
2016-04-28	simple	1.58354e+06	7	female	An. gambiae	An. arabiensis	-
2016-04-28	simple	1.58354e+06	7	female	An. gambiae	An. arabiensis	-
2016-04-28	simple	1.58352e+06	7	female	An. gambiae	An. arabiensis	NA
2016-04-28	simple	1.58354e+06	7	female	An. gambiae	An. merus	-
2016-04-28	simple	1583542	7	female	An. gambiae	An. arabiensis	-
2016-04-28	simple	1.58354e+06	7	female	An. gambiae	An. arabiensis	-
2016-04-28	simple	1.58348e+06	7	female	An. gambiae	An. arabiensis	-
2016-04-28	simple	1.58414e+06	7	female	An. gambiae	An. arabiensis	-
2016-04-28	simple	1584136	7	female	An. gambiae	An. merus	-
2016-04-28	simple	1.58414e+06	7	female	An. gambiae	NA	-
2016-04-28	simple	1.58413e+06	7	female	An. gambiae	An. arabiensis	-
2016-04-28	simple	1.58413e+06	7	female	An. gambiae	An. arabiensis	-
2016-04-28	simple	1.58413e+06	7	female	An. gambiae	An. arabiensis	-
2016-04-28	simple	1.58413e+06	7	female	An. gambiae	An. arabiensis	-
2016-04-28	simple	1.58411e+06	7	female	An. gambiae	An. arabiensis	NA
2016-04-28	simple	1.58411e+06	7	female	An. gambiae	An. arabiensis	-
2016-04-28	simple	1584107	7	female	An. gambiae	An. arabiensis	-
2016-04-28	simple	1.58411e+06	7	female	An. gambiae	An. arabiensis	-
2016-04-28	simple	1.58392e+06	11	female	An. gambiae	An. arabiensis	-
2016-04-28	simple	1.58391e+06	11	female	An. gambiae	An. arabiensis	-
2016-04-28	simple	1.58347e+06	11	female	An. gambiae	An. arabiensis	-
2016-04-28	simple	1.58315e+06	11	female	An. gambiae	An. arabiensis	-
2016-04-28	simple	1.58347e+06	11	female	An. gambiae	An. arabiensis	-
2016-04-28	simple	1.58338e+06	11	female	An. gambiae	An. arabiensis	-
2016-04-28	simple	1.58312e+06	11	female	An. gambiae	An. arabiensis	-
2016-04-28	simple	1583120	11	female	An. gambiae	An. arabiensis	-
2016-04-28	simple	1.58347e+06	11	female	An. gambiae	An. arabiensis	-
2016-04-28	simple	1.58328e+06	11	female	An. gambiae	An. arabiensis	-
2016-04-28	simple	1.58328e+06	11	female	An. gambiae	An. arabiensis	-
2016-04-28	simple	1.58328e+06	11	female	An. gambiae	An. arabiensis	-
2016-04-28	simple	1.58328e+06	11	female	An. gambiae	An. arabiensis	-
2016-04-28	simple	1.58347e+06	11	female	An. gambiae	An. arabiensis	-
2016-04-28	simple	1583472	11	female	An. gambiae	An. arabiensis	-
2016-04-28	simple	1.58347e+06	11	female	An. gambiae	An. arabiensis	-
2016-04-28	simple	1.58398e+06	11	female	An. gambiae	An. arabiensis	-
2016-04-28	simple	1.58338e+06	11	female	An. gambiae	An. arabiensis	-
2016-04-28	simple	1.58319e+06	11	female	An. gambiae	An. arabiensis	-
2016-04-28	simple	1.58447e+06	11	female	An. gambiae	An. arabiensis	-
2016-04-28	simple	1.58445e+06	11	female	An. gambiae	An. arabiensis	-
2016-04-28	simple	1.58338e+06	11	female	An. gambiae	An. arabiensis	-
2016-04-28	simple	1.58386e+06	11	female	An. gambiae	An. arabiensis	-
2016-04-28	simple	1.58324e+06	11	female	An. gambiae	An. arabiensis	-
2016-04-28	simple	1.58347e+06	11	female	An. gambiae	An. arabiensis	-
2016-04-28	simple	1.58315e+06	11	female	An. gambiae	An. arabiensis	-
2016-04-28	simple	1583117	11	female	An. gambiae	An. arabiensis	-
2016-04-28	simple	1.58323e+06	11	female	An. gambiae	An. arabiensis	-
2016-04-28	simple	1.58311e+06	11	female	An. gambiae	An. arabiensis	-
2016-04-28	simple	1.58323e+06	11	female	An. gambiae	An. arabiensis	-
2016-04-28	simple	1.58311e+06	11	female	An. gambiae	An. arabiensis	-
2016-04-28	simple	1.58406e+06	11	female	An. gambiae	An. arabiensis	-
2016-04-28	simple	1.58405e+06	11	female	An. gambiae	An. arabiensis	-
2016-04-29	rotator	1.58448e+06	5	female	An. gambiae	An. arabiensis	-
2016-04-29	rotator	1.58448e+06	5	female	An. gambiae	An. arabiensis	-
2016-04-29	rotator	1.58409e+06	5	female	An. gambiae	An. arabiensis	-
2016-04-29	rotator	1.58447e+06	5	female	An. gambiae	An. arabiensis	-
2016-04-29	rotator	1.58446e+06	5	female	An. gambiae	An. arabiensis	-
2016-04-29	rotator	1.58448e+06	5	female	An. gambiae	An. arabiensis	-
2016-04-29	rotator	1.58409e+06	5	female	An. gambiae	An. arabiensis	-
2016-04-29	rotator	1.58415e+06	5	female	An. gambiae	An. arabiensis	-
2016-04-29	rotator	1.58409e+06	5	female	An. gambiae	An. arabiensis	-
2016-04-29	rotator	1.58449e+06	5	female	An. gambiae	An. arabiensis	-
2016-04-29	rotator	1.58406e+06	5	female	An. gambiae	An. arabiensis	-
2016-04-29	rotator	1.58312e+06	5	female	An. gambiae	An. arabiensis	-
2016-04-29	rotator	1.58323e+06	5	female	An. gambiae	An. arabiensis	-
2016-04-29	rotator	1.58323e+06	5	female	An. gambiae	An. arabiensis	-
2016-04-29	rotator	1.58332e+06	5	female	An. gambiae	An. arabiensis	-
2016-04-29	rotator	1.58332e+06	5	female	An. gambiae	An. arabiensis	-
2016-04-29	rotator	1.58321e+06	5	female	An. gambiae	An. arabiensis	-
2016-04-29	rotator	1.58332e+06	5	female	An. gambiae	An. arabiensis	-
2016-04-29	rotator	1.58332e+06	5	female	An. gambiae	An. arabiensis	-
2016-04-29	rotator	1583315	5	female	An. gambiae	An. arabiensis	-
2016-04-29	rotator	1.58331e+06	5	female	An. gambiae	An. arabiensis	-
2016-04-29	rotator	1.58311e+06	5	female	An. gambiae	An. merus	-
2016-04-29	rotator	1.58331e+06	5	female	An. gambiae	An. arabiensis	-
2016-04-29	rotator	1583386	5	female	An. gambiae	An. arabiensis	-
2016-04-29	rotator	1.58339e+06	5	female	An. gambiae	An. arabiensis	-
2016-04-29	rotator	1.58389e+06	5	female	An. gambiae	An. arabiensis	-
2016-04-29	rotator	1.58342e+06	5	female	An. gambiae	An. arabiensis	-
2016-04-29	rotator	1.58339e+06	5	female	An. gambiae	An. arabiensis	-
2016-04-29	rotator	1.58322e+06	5	female	An. gambiae	An. arabiensis	-
2016-04-29	rotator	1.58339e+06	5	female	An. gambiae	An. arabiensis	-
2016-04-29	rotator	1.5839e+06	5	female	An. gambiae	An. arabiensis	-
2016-04-29	rotator	1.58391e+06	5	female	An. gambiae	An. arabiensis	-
2016-04-29	rotator	1584561	5	female	An. gambiae	An. arabiensis	-
2016-04-29	rotator	1.58456e+06	5	female	An. gambiae	An. arabiensis	-
2016-04-29	rotator	1.58317e+06	5	female	An. gambiae	An. arabiensis	-
2016-04-29	rotator	1.58319e+06	5	female	An. gambiae	An. arabiensis	-
2016-04-29	rotator	1.58325e+06	5	female	An. gambiae	An. arabiensis	-
2016-04-29	rotator	1.58331e+06	5	female	An. gambiae	An. arabiensis	-
2016-04-29	rotator	1.58323e+06	5	female	An. gambiae	An. merus	-
2016-04-29	rotator	1.58331e+06	5	female	An. gambiae	An. arabiensis	-
2016-04-29	rotator	1.58331e+06	5	female	An. gambiae	An. arabiensis	-
2016-04-29	simple	1.58316e+06	6	female	An. gambiae	An. arabiensis	-
2016-04-29	simple	1.58317e+06	6	female	An. gambiae	An. arabiensis	-
2016-04-29	simple	1.58316e+06	6	female	An. gambiae	An. arabiensis	-
2016-04-29	simple	1.58317e+06	6	female	An. gambiae	An. arabiensis	-
2016-04-29	simple	1.58311e+06	11	female	An. gambiae	An. arabiensis	-
2016-04-29	simple	1.58311e+06	11	female	An. gambiae	An. arabiensis	-
2016-04-29	simple	1.58318e+06	11	female	An. gambiae	An. arabiensis	-
2016-04-29	simple	1.58318e+06	11	female	An. gambiae	An. arabiensis	-
2016-04-29	simple	1.58318e+06	11	female	An. gambiae	An. arabiensis	-
2016-04-29	simple	1.58341e+06	11	female	An. gambiae	An. merus	-
2016-04-29	simple	1.58312e+06	11	female	An. gambiae	An. arabiensis	-
2016-04-29	simple	1.58312e+06	11	female	An. gambiae	An. arabiensis	-
2016-04-29	simple	1.58345e+06	11	female	An. gambiae	An. arabiensis	-
2016-04-29	simple	1.58346e+06	11	female	An. gambiae	An. arabiensis	-
2016-04-29	simple	1583456	11	female	An. gambiae	An. arabiensis	-
2016-04-29	simple	1.58392e+06	11	female	An. gambiae	An. merus	-
2016-04-29	simple	1.58392e+06	11	female	An. gambiae	An. arabiensis	-
2016-04-29	simple	1.58346e+06	11	female	An. gambiae	An. arabiensis	-
2016-04-29	simple	1.58346e+06	11	female	An. gambiae	An. arabiensis	+
2016-04-29	simple	1.58315e+06	11	female	An. gambiae	An. arabiensis	-
2016-04-29	simple	1.58318e+06	11	female	An. gambiae	An. arabiensis	-
2016-04-29	simple	1.58318e+06	11	female	An. gambiae	An. arabiensis	-
2016-04-29	simple	1.58315e+06	11	female	An. gambiae	An. quadriannulatus	-
2016-04-29	simple	1.58313e+06	11	female	An. gambiae	An. arabiensis	-
2016-04-29	simple	1.58313e+06	11	female	An. gambiae	An. arabiensis	-
2016-04-29	simple	1583328	11	female	An. gambiae	An. arabiensis	-
2016-04-29	simple	1.58333e+06	11	female	An. gambiae	An. arabiensis	-
2016-04-29	simple	1.58313e+06	11	female	An. gambiae	An. arabiensis	-
2016-04-29	simple	1.58313e+06	11	female	An. gambiae	An. arabiensis	-
2016-04-29	simple	1.58315e+06	11	female	An. gambiae	NA	-
2016-04-29	simple	1.58317e+06	11	female	An. gambiae	NA	-
2016-04-29	simple	1.58312e+06	11	female	An. gambiae	An. arabiensis	-
2016-04-29	simple	1.58312e+06	11	female	An. gambiae	NA	-
2016-04-29	simple	1.58313e+06	11	female	An. gambiae	An. arabiensis	-
2016-04-29	simple	1.58312e+06	11	female	An. gambiae	An. arabiensis	-
2016-04-29	simple	1.58332e+06	11	female	An. gambiae	An. arabiensis	-
2016-04-29	simple	1583290	11	female	An. gambiae	An. arabiensis	-
2016-04-29	simple	1583469	11	female	An. gambiae	An. arabiensis	-
2016-04-29	rotator	1.58307e+06	4	female	An. gambiae	An. arabiensis	NA
2016-04-29	rotator	1.58394e+06	4	female	An. gambiae	NA	NA
2016-04-29	rotator	1.58394e+06	4	female	An. gambiae	An. arabiensis	-
2016-04-29	rotator	1.58394e+06	2	female	An. gambiae	An. arabiensis	-
2016-04-29	rotator	1.58394e+06	5	female	An. gambiae	An. arabiensis	NA
2016-04-29	rotator	1.58395e+06	6	female	An. gambiae	An. arabiensis	-
2016-04-29	rotator	1.58395e+06	6	female	An. gambiae	An. arabiensis	-
2016-04-29	rotator	1.58395e+06	6	female	An. gambiae	An. arabiensis	-
2016-04-29	rotator	1.58307e+06	6	female	An. gambiae	An. arabiensis	-
2016-04-29	simple	1583935	12	female	An. gambiae	NA	-
2016-04-29	simple	1.58345e+06	12	female	An. gambiae	An. arabiensis	-
2016-04-29	simple	1.58345e+06	12	female	An. gambiae	An. arabiensis	-
2016-04-29	simple	1.58345e+06	12	female	An. gambiae	An. arabiensis	-
2016-04-29	simple	1.58345e+06	12	female	An. gambiae	An. arabiensis	-
2016-04-29	simple	1583443	12	female	An. gambiae	An. arabiensis	-
2016-04-29	simple	1.58344e+06	12	female	An. gambiae	An. arabiensis	NA
2016-04-29	simple	1.58344e+06	12	female	An. gambiae	An. arabiensis	-
2016-04-29	simple	1.58392e+06	12	female	An. gambiae	An. arabiensis	-
2016-04-29	simple	1.58389e+06	12	female	An. gambiae	An. arabiensis	NA
2016-04-29	simple	1.58316e+06	12	female	An. gambiae	An. arabiensis	-
2016-04-29	simple	1.58342e+06	12	female	An. gambiae	An. arabiensis	-
2016-04-29	simple	1.5839e+06	12	female	An. gambiae	An. arabiensis	-
2016-04-29	simple	1.58342e+06	12	female	An. gambiae	An. arabiensis	-
2016-04-29	simple	1.58397e+06	12	female	An. gambiae	An. arabiensis	-
2016-04-29	simple	1.58456e+06	12	female	An. gambiae	An. arabiensis	-
2016-04-29	simple	1584558	12	female	An. gambiae	An. arabiensis	-
2016-04-29	simple	1.58331e+06	12	female	An. gambiae	An. arabiensis	-
2016-04-29	simple	1.58331e+06	12	female	An. gambiae	An. merus	-
2016-04-29	simple	1.58456e+06	12	female	An. gambiae	NA	-
2016-04-29	simple	1.58343e+06	12	female	An. gambiae	An. arabiensis	-
2016-04-29	simple	1.5833e+06	12	female	An. gambiae	An. arabiensis	-
2016-04-29	simple	1.5833e+06	12	female	An. gambiae	An. arabiensis	-
2016-04-29	simple	1.58325e+06	12	female	An. gambiae	An. arabiensis	-
2016-04-29	simple	1.58331e+06	12	female	An. gambiae	An. arabiensis	-
2016-04-29	simple	1.58331e+06	12	female	An. gambiae	An. arabiensis	-
2016-04-29	simple	1.5833e+06	12	female	An. gambiae	An. arabiensis	-
2016-04-29	simple	1.5833e+06	12	female	An. gambiae	An. arabiensis	-
2016-04-29	simple	1.58325e+06	12	female	An. gambiae	An. arabiensis	-
2016-04-29	simple	1.58325e+06	12	female	An. gambiae	An. arabiensis	-
2016-04-29	simple	1583245	12	female	An. gambiae	An. arabiensis	-
2016-04-29	simple	1.58324e+06	12	female	An. gambiae	An. merus	-
2016-04-29	simple	1.58324e+06	12	female	An. gambiae	An. arabiensis	-
2016-04-29	simple	1.58386e+06	12	female	An. gambiae	An. arabiensis	-
2016-04-29	simple	1.58396e+06	12	female	An. gambiae	An. arabiensis	-
2016-04-29	simple	1.58324e+06	12	female	An. gambiae	An. arabiensis	-
2016-04-29	simple	1.58324e+06	12	female	An. gambiae	An. arabiensis	-
2016-04-29	simple	1.58324e+06	12	female	An. gambiae	An. arabiensis	-
2016-04-29	simple	1.58345e+06	12	female	An. gambiae	An. arabiensis	-
2016-04-29	simple	1.58389e+06	12	female	An. gambiae	An. arabiensis	-
2016-04-29	simple	1.58345e+06	12	female	An. gambiae	An. arabiensis	-
2016-04-29	simple	1.58345e+06	12	female	An. gambiae	An. arabiensis	-
2016-04-29	simple	1.58345e+06	12	female	An. gambiae	An. arabiensis	-
2016-04-29	simple	1.58403e+06	12	female	An. gambiae	An. arabiensis	-
2016-04-29	simple	1.58324e+06	12	female	An. gambiae	An. arabiensis	-
2016-04-29	simple	1.58308e+06	12	female	An. gambiae	An. arabiensis	-
2016-04-29	simple	1.58308e+06	12	female	An. gambiae	An. arabiensis	-
2016-04-29	simple	1.58307e+06	12	female	An. gambiae	An. arabiensis	-
2016-04-29	simple	1.58395e+06	12	female	An. gambiae	An. arabiensis	-
2016-04-29	simple	1.58308e+06	12	female	An. gambiae	An. arabiensis	-
2016-04-29	simple	1.58395e+06	12	female	An. gambiae	An. arabiensis	-
2016-04-29	simple	1.58423e+06	12	female	An. gambiae	An. arabiensis	-
2016-04-29	simple	1.58324e+06	12	female	An. gambiae	An. arabiensis	-
2016-04-29	rotator	1.58323e+06	6	female	An. gambiae	An. arabiensis	-
2016-04-29	rotator	1.58315e+06	6	female	An. gambiae	An. arabiensis	-
2016-04-29	rotator	1.58324e+06	6	female	An. gambiae	An. arabiensis	-
2016-04-29	rotator	1.58347e+06	3	female	An. gambiae	An. arabiensis	-
2016-04-29	rotator	1.58324e+06	3	female	An. gambiae	An. arabiensis	-
2016-04-29	rotator	1.58323e+06	3	female	An. gambiae	An. arabiensis	-
2016-04-29	rotator	1.58318e+06	3	female	An. gambiae	An. arabiensis	-
2016-04-29	rotator	1.58318e+06	3	female	An. gambiae	An. arabiensis	-
2016-04-29	rotator	1583232	3	female	An. gambiae	An. arabiensis	-
2016-04-29	rotator	1.58318e+06	3	female	An. gambiae	An. arabiensis	-
2016-04-29	rotator	1.58316e+06	3	female	An. gambiae	An. arabiensis	-
2016-04-29	rotator	1.58329e+06	3	female	An. gambiae	An. arabiensis	-
2016-04-29	rotator	1.58334e+06	3	female	An. gambiae	An. arabiensis	-
2016-04-29	rotator	1.58334e+06	3	female	An. gambiae	An. arabiensis	-
2016-04-29	rotator	1.58311e+06	3	female	An. gambiae	An. merus	-
2016-04-29	rotator	1.58334e+06	3	female	An. gambiae	An. arabiensis	-
2016-04-29	rotator	1583274	3	female	An. gambiae	An. arabiensis	-
2016-04-29	rotator	1.58343e+06	3	female	An. gambiae	An. arabiensis	-
2016-04-29	rotator	1.5838e+06	3	female	An. gambiae	An. arabiensis	-
2016-04-29	rotator	1.58334e+06	3	female	An. gambiae	An. arabiensis	-
2016-04-29	rotator	1.58334e+06	3	female	An. gambiae	An. arabiensis	-
2016-04-29	rotator	1.58333e+06	3	female	An. gambiae	An. arabiensis	-
2016-04-29	rotator	1583331	3	female	An. gambiae	An. arabiensis	-
2016-04-29	rotator	1.58329e+06	3	female	An. gambiae	An. arabiensis	-
2016-04-29	rotator	1.58329e+06	3	female	An. gambiae	An. arabiensis	-
2016-04-29	rotator	1583287	3	female	An. gambiae	An. arabiensis	-
2016-04-29	rotator	1.58333e+06	7	female	An. gambiae	An. arabiensis	-
2016-04-29	rotator	1.58317e+06	7	female	An. gambiae	An. arabiensis	-
2016-04-29	rotator	1.58414e+06	7	female	An. gambiae	An. arabiensis	-
2016-04-29	rotator	1.58333e+06	4	female	An. gambiae	An. arabiensis	-
2016-04-29	rotator	1.58415e+06	4	female	An. gambiae	An. arabiensis	-
2016-04-29	rotator	1.58417e+06	4	female	An. gambiae	An. arabiensis	-
2016-04-29	rotator	1.58448e+06	4	female	An. gambiae	An. arabiensis	-
2016-04-29	rotator	1.58448e+06	4	female	An. gambiae	An. arabiensis	-
2016-04-29	rotator	1.58414e+06	4	female	An. gambiae	An. arabiensis	-
2016-04-29	rotator	1.58448e+06	4	female	An. gambiae	An. arabiensis	-
2016-04-29	rotator	1.58414e+06	4	female	An. gambiae	NA	-
2016-04-29	rotator	1.58343e+06	4	female	An. gambiae	An. merus	-
2016-04-29	rotator	1.58414e+06	4	female	An. gambiae	An. arabiensis	-
2016-04-29	rotator	1.58338e+06	4	female	An. gambiae	An. arabiensis	-
2016-04-29	rotator	1.58407e+06	4	female	An. gambiae	An. arabiensis	-
2016-04-29	rotator	1584066	4	female	An. gambiae	An. arabiensis	-
2016-04-29	rotator	1.58414e+06	5	female	An. gambiae	An. arabiensis	-
2016-04-29	rotator	1.58448e+06	5	female	An. gambiae	An. arabiensis	-
2016-04-29	rotator	1.58396e+06	5	female	An. gambiae	An. arabiensis	-
2016-04-29	rotator	1.58387e+06	5	female	An. gambiae	An. arabiensis	-
2016-04-29	rotator	1.58393e+06	5	female	An. gambiae	An. arabiensis	-
2016-04-29	rotator	1.58394e+06	5	female	An. gambiae	An. arabiensis	-
2016-04-29	rotator	1.58396e+06	5	female	An. gambiae	An. arabiensis	-
2016-04-29	rotator	1.58394e+06	5	female	An. gambiae	An. arabiensis	-
2016-04-29	rotator	1.58394e+06	5	female	An. gambiae	An. arabiensis	NA
2016-04-29	rotator	1.58394e+06	5	female	An. gambiae	An. arabiensis	-
2016-05-25	simple	1.56653e+06	1	female	An. gambiae	An. arabiensis	-
2016-05-24	rotator	1.5667e+06	1	female	An. gambiae	An. arabiensis	-
2016-05-24	simple	1.56649e+06	1	female	An. gambiae	An. arabiensis	-
2016-05-26	simple	1.56638e+06	7	female	An. gambiae	An. arabiensis	-
2016-05-26	simple	1.56638e+06	7	female	An. gambiae	An. arabiensis	-
2016-05-26	simple	1.56638e+06	1	female	An. gambiae	An. arabiensis	-
2016-05-26	simple	1.56634e+06	10	female	An. gambiae	An. arabiensis	-
2016-05-26	simple	1.56671e+06	12	female	An. gambiae	An. arabiensis	-
2016-05-26	simple	1.56629e+06	12	female	An. gambiae	An. arabiensis	-
2016-05-26	simple	1.56613e+06	12	female	An. gambiae	An. arabiensis	-
2016-05-26	simple	1.5665e+06	12	female	An. gambiae	An. arabiensis	-
2016-05-26	simple	1.56647e+06	12	female	An. gambiae	An. arabiensis	-
2016-05-26	simple	1.56652e+06	12	female	An. gambiae	An. arabiensis	-
2016-05-26	simple	1.56653e+06	12	female	An. gambiae	An. arabiensis	-
2016-05-26	simple	1566530	12	female	An. gambiae	An. arabiensis	-
2016-05-26	simple	1.56653e+06	12	female	An. gambiae	An. arabiensis	-
2016-05-26	simple	1.56653e+06	12	female	An. gambiae	An. arabiensis	-
2016-05-26	simple	1.56654e+06	12	female	An. gambiae	An. arabiensis	-
2016-05-26	rotator	1.56654e+06	1	female	An. gambiae	An. arabiensis	-
[truncated: 2,473 more rows]

## Sheet: Data dictionary
Variable	Definition
date_collection	Date when the mosquito was collected
trap_type	Type of trap that collected the mosquito (simple= CDC light traps alone, rotator= CDC light traps with bottle rotators)
mosquito_id	Mosquito unique identifyer
cup_number	If the mosquito was collected with a CDC light trap with a bottle rotator, this is the number of the cup. Cup 1 collected mosquitoes before 18:00, cup 2 18:00-20:00, cup 3 20:00-22:00, cup 4 22:00-00:00, cup 5 00:00-02:00, cup 6 02:00-04:00, cup 5 04:00-06:00, cup 7 06:00-08:00 and cup 8 after 08:00.
sex	Sex of the mosquito (all females, males were discarded)
species_morpho	Species of the mosquitoes as identified morphologically (indetermined: identification not successful)
species_pcr	Species of the mosquitoes as identified by PCR
elisa_result	Result of sporozoite analysis (ELISA test, - is negative, + positive, NA not tested)
